# Supplementary material for: Enhancing the Biological Relevance of Machine Learning Classifiers for Reverse Vaccinology
Source: Int J Mol Sci. 2017 Feb 1;18(2):312. doi: 10.3390/ijms18020312 (PMC5343848; doi:10.3390/ijms18020312)
Supplement: Supplementary file 1 [file ijms-18-00312-s001.zip]

Archive with 7 entries (4 files):
- New_Supementary_Tables/
- New_Supementary_Tables/Suplementary_Table1.xlsx
- __MACOSX/
- __MACOSX/New_Supementary_Tables/
- __MACOSX/New_Supementary_Tables/._Suplementary_Table1.xlsx
- New_Supementary_Tables/Supplementary_Table_2.xlsx
- __MACOSX/New_Supementary_Tables/._Supplementary_Table_2.xlsx
