# Supplementary material for: Enhancing the Biological Relevance of Machine Learning Classifiers for Reverse Vaccinology
Source: Int J Mol Sci. 2017 Feb 1;18(2):312. doi: 10.3390/ijms18020312 (PMC5343848; doi:10.3390/ijms18020312)
Supplement: Supplementary file 1 [file ijms-18-00312-s001.zip › New_Supementary_Tables/Suplementary_Table1.xlsx]

## Sheet: Sheet1
Tool	Refference	Tool Description	Annotation Feature	Feature Number
Length		Protein Length in (AA)	Length	1
DictyOGlyc	1	The DictyOGlyc server produces neural network predictions for O-glycosylation	DictOGlyc-MaxScore	2
			DictOGlyc-AvgScore	3
			DictOGlyc-No_Sites_Score	4
			DictOGlyc-No_Sites	5
			DictOGlyc-AvgDiff	6
			DictOGlycMaxPosDiff	7
			DictOGlyc_Largest_Diff	8
			DictOGlyc-No_Score_Sites_Length	9
			DictOGlyc-No_Sites_length	10
			DictOGlyc-Average_Length	11
			DictOGlyc-AvgDiff_Length	12
			DictOGlyc-Max_Threshold	13
			DictOGlyc_Average_Threshold	14
			DictOGlyc_Average_Threshold_Length	15
			DictOGlyc_Thr-MaxScore	16
			DictOGlyc_Thr-AvgScore	17
			DictOGlyc_Thr-No_Sites_Score	18
			DictOGlyc_Thr-No_Sites	19
			DictOGlyc_Thr-AvgDiff	20
			DictOGlyc_ThrMaxPosDiff	21
			DictOGlyc_Thr_Largest_Diff	22
			DictOGlyc_Thr-No_Score_Sites_Length	23
			DictOGlyc_Thr-No_Sites_length	24
			DictOGlyc_Thr-Average_Length	25
			DictOGlyc_Thr-AvgDiff_Length	26
			DictOGlyc_Thr-Max_Threshold	27
			DictOGlyc_Thr_Average_Threshold	28
			DictOGlyc_Thr_Average_Threshold_Length	29
			DictOGlyc_Ser-MaxScore	30
			DictOGlyc_Ser-AvgScore	31
			DictOGlyc_Ser-No_Sites_Score	32
			DictOGlyc_Ser-No_Sites	33
			DictOGlyc_Ser-AvgDiff	34
			DictOGlyc_SerMaxPosDiff	35
			DictOGlyc_Ser_Largess_Diff	36
			DictOGlyc_Ser-No_Score_Sites_Length	37
			DictOGlyc_Ser-No_Sites_length	38
			DictOGlyc_Ser-Average_Length	39
			DictOGlyc_Ser-AvgDiff_Length	40
			DictOGlyc_Ser-Max_Sereshold	41
			DictOGlyc_Ser_Average_Sereshold	42
			DictOGlyc_Ser_Average_Sereshold_Length	43
NetAcet	2	NetAcet 1.0 server predicts substrates of N-acetyltransferase A (NatA). The method was trained on yeast data but, as mentioned in the article describing the method, it obtains similar performance values on mammalian substrates acetylated by NatA orthologs.	NetAcet-MaxScore	44
			NetAcet-Average	45
			NetAcet-Count_Score	46
			NetAcet-Count	47
			NetAcet-Average_Length	48
			NetAcet-Count_Score_Length	49
			NetAcet-Count_Length	50
			NetAcet-A-MaxScore	51
			NetAcet-A-Average	52
			NetAcet-A-Count_Score	53
			NetAcet-A-Count	54
			NetAcet-A-Average_Length	55
			NetAcet-A-Count_Score_Length	56
			NetAcet-A-Count_Length	57
			NetAcet-T-MaxScore	58
			NetAcet-T-Average	59
			NetAcet-T-Count_Score	60
			NetAcet-T-Count	61
			NetAcet-T-Average_Length	62
			NetAcet-T-Count_Score_Length	63
			NetAcet-T-Count_Length	64
			NetAcet-G-MaxScore	65
			NetAcet-G-Average	66
			NetAcet-G-Count_Score	67
			NetAcet-G-Count	68
			NetAcet-G-Average_Length	69
			NetAcet-G-Count_Score_Length	70
			NetAcet-G-Count_Length	71
			NetAcet-S-MaxScore	72
			NetAcet-S-Average	73
			NetAcet-S-Count_Score	74
			NetAcet-S-Count	75
			NetAcet-S-Average_Length	76
			NetAcet-S-Count_Score_Length	77
			NetAcet-S-Count_Length	78
NetGlycate	3	NetGlycate 1.0 server predicts glycation of ε amino groups of lysines in mammalian proteins.	NetGlycate-MaxScore	79
			NetGlycate-AvgScore	80
			NetGlycate-Count_score	81
			NetGlycate-Count	82
			NetGlycate-Count_Score_Length	83
			NetGlycate-Count_Length	84
			NetGlycate-Average_Length	85
NetPhosBac	4	PhosBac 1.0 server predicts serine and threonine phosphorylation sites in bacterial proteins	NetPhosBac-MaxScore	86
			NetPhosBac-AvgScore	87
			NetPhosBac-Count_Score	88
			NetPhosBac-Count	89
			NetPhosBac-Count_Score_Length	90
			NetPhosBac-Count_Length	91
			NetPhosBac-Average-Length	92
			NetPhosBac_T-MaxScore	93
			NetPhosBac_T-AvgScore	94
			NetPhosBac_T-Count_Score	95
			NetPhosBac_T-Count	96
			NetPhosBac_T-Count_Score_Length	97
			NetPhosBac_T-Count_Length	98
			NetPhosBac_T-Average-Length	99
			NetPhosBac_S-MaxScore	100
			NetPhosBac_S-AvgScore	101
			NetPhosBac_S-Count_Score	102
			NetPhosBac_S-Count	103
			NetPhosBac_S-Count_Score_Length	104
			NetPhosBac_S-Count_Length	105
			NetPhosBac_S-Average-Length	106
NetPhosYeast	5	NetPhosYeast 1.0 server predicts serine and threonine phosphorylation sites in yeast proteins	NetPhosYeast-MaxScore	107
			NetPhosYeast-AvgScore	108
			NetPhosYeast-Count_Score	109
			NetPhosYeast-Count	110
			NetPhosYeast-Count_Score_Length	111
			NetPhosYeast-Count_Length	112
			NetPhosYeast-Average-Length	113
			NetPhosYeast_T-MaxScore	114
			NetPhosYeast_T-AvgScore	115
			NetPhosYeast_T-Count_Score	116
			NetPhosYeast_T-Count	117
			NetPhosYeast_T-Count_Score_Length	118
			NetPhosYeast_T-Count_Length	119
			NetPhosYeast_T-Average-Length	120
			NetPhosYeast_S-MaxScore	121
			NetPhosYeast_S-AvgScore	122
			NetPhosYeast_S-Count_Score	123
			NetPhosYeast_S-Count	124
			NetPhosYeast_S-Count_Score_Length	125
			NetPhosYeast_S-Count_Length	126
			NetPhosYeast_S-Average-Length	127
ProtParam	6	ProtParam is a tool which allows the computation of various physical and chemical parameters for a given protein stored in Swiss-Prot or TrEMBL or for a user entered protein sequence.	ProtParam-Isoelectric	128
			ProtParam-Instability	129
			ProtParam-MolecWeight	130
			ProtParam-Aromaticity	131
			ProtParam-GRAVY	132
			ProtParam-PercHelix	133
			ProtParam-PercTurn	134
			ProtParam-PercSheet	135
			ProtParam-PercAlanine	136
			ProtParam-PercCysteine	137
			ProtParam-PercAsparticAcid	138
			ProtParam-PercGlutamicAcid	139
			ProtParam-PercPhenylalanine	140
			ProtParam-PercGlycine	141
			ProtParam-PercHistidine	142
			ProtParam-PercIsoleucine	143
			ProtParam-PercLysine	144
			ProtParam-PercLeucine	145
			ProtParam-PercMethionine	146
			ProtParam-PercAsparagine	147
			ProtParam-PercProline	148
			ProtParam-PercGlutamine	149
			ProtParam-PercArginine	150
			ProtParam-PercSerine	151
			ProtParam-PercThreonine	152
			ProtParam-PercValine	153
			ProtParam-PercTryptophan	154
			ProtParam-PercTyrosine	155
NetPhosK	7	The NetPhosK 1.0 server produces neural network predictions of kinase specific eukaryotic protein phosphorylation sites	NetPhosK-MaxScore	156
			NetPhosK-AvgScore	157
			NetPhosK-Count	158
			NetPhosK-Count_Length	159
			NetPhosK-Average_Length	160
			NetPhosK-T-MaxScore	161
			NetPhosK-T-AvgScore	162
			NetPhosK-T-Count	163
			NetPhosK-T-Count_Length	164
			NetPhosK-T-Average_Length	165
			NetPhosK-S-MaxScore	166
			NetPhosK-S-AvgScore	167
			NetPhosK-S-Count	168
			NetPhosK-S-Count_Length	169
			NetPhosK-S-Average_Length	170
			NetPhosK-Y-MaxScore	171
			NetPhosK-Y-AvgScore	172
			NetPhosK-Y-Count	173
			NetPhosK-Y-Count_Length	174
			NetPhosK-Y-Average_Length	175
YinOYang	8	The YinOYang WWW server produces neural network predictions for O-ß-GlcNAc attachment sites in eukaryotic protein sequences	YinOYang-MaxScore	176
			YinOYang-AvgScore	177
			YinOYang-MaxDiff1	178
			YinOYang-AvgDiff1	179
			YinOYang-MaxDiff2	180
			YinOYang-AvgDiff2	181
			YinOYang-Count	182
			YinOYang-Count_Length	183
			YinOYang-Average_Length	184
			YinOYang-abs_diff_thresh1	185
			YinOYang-abs_diff_thresh2	186
			YinOYang-Average-Difference1_Length	187
			YinOYang-Average-Difference2_Length	188
			YinOYang-T-MaxScore	189
			YinOYang-T-AvgScore	190
			YinOYang-T-MaxDiff1	191
			YinOYang-T-AvgDiff1	192
			YinOYang-T-MaxDiff2	193
			YinOYang-T-AvgDiff2	194
			YinOYang-T-Count	195
			YinOYang-T-Count_Length	196
			YinOYang-T-Average_Length	197
			YinOYang-T-abs_diff_thresh1	198
			YinOYang-T-abs_diff_thresh2	199
			YinOYang-T-Average-Difference1_Length	200
			YinOYang-T-Average-Difference2_Length	201
			YinOYang-S-MaxScore	202
			YinOYang-S-AvgScore	203
			YinOYang-S-MaxDiff1	204
			YinOYang-S-AvgDiff1	205
			YinOYang-S-MaxDiff2	206
			YinOYang-S-AvgDiff2	207
			YinOYang-S-Count	208
			YinOYang-S-Count_Length	209
			YinOYang-S-Average_Length	210
			YinOYang-S-abs_diff_thresh1	211
			YinOYang-S-abs_diff_thresh2	212
			YinOYang-S-Average-Difference1_Length	213
			YinOYang-S-Average-Difference2_Length	214
LipoP	9	The LipoP 1.0 server produces predictions of lipoproteins and discriminates between lipoprotein signal peptides, other signal peptides and n-terminal membrane helices in Gram-negative bacteria.Note: Although LipoP 1.0 has been trained on sequences from Gram-negative bacteria only, the following paper reports that it has a good performance on sequences from Gram-positive bacteria also	LipoP_Signal_MaxScore	215
			LipoP_Signal_AvgScore	216
			LipoP_Signal_Count	217
			LipoP_Signal_Avg_Length	218
			LipoP_Signal_Count_Length	219
			LipoP_CleavI_MaxScore	220
			LipoP_CleavI_AvgScore	221
			LipoP_CleavI_Count	222
			LipoP_CleavI_Avg_Length	223
			LipoP_CleavI_Count_Length	224
			LipoP_CleavII_MaxScore	225
			LipoP_CleavII_AvgScore	226
			LipoP_CleavII_Count	227
			LipoP_CleavII_Avg_Length	228
			LipoP_CleavII_Count_Length	229
			LipoP_TMH_MaxScore	230
			LipoP_TMH_AvgScore	231
			LipoP_TMH_Count	232
			LipoP_TMH_Avg_Length	233
			LipoP_TMH_Count_Length	234
			LipoP_SPI_MaxScore	235
			LipoP_SPI_AvgScore	236
			LipoP_SPI_Count	237
			LipoP_SPI_Avg_Length	238
			LipoP_SPI_Count_Length	239
			LipoP_CYT_MaxScore	240
			LipoP_CYT_AvgScore	241
			LipoP_CYT_Count	242
			LipoP_CYT_Avg_Length	243
			LipoP_CYT_Count_Length	244
TargetP	10	TargetP 1.1 predicts the subcellular location of eukaryotic proteins.	TargetP-SecretScore	245
			TargetP-MitoScore	246
			TargetP-OtherScore	247
			TargetP-SecretFlag	248
			TargetP-MitoFlag	249
			TargetP-OtherFlag	250
			TargetP_RC_Score	251
NetNGlyc	Website	The NetNglyc server predicts N-Glycosylation sites in human proteins using artificial neural networks that examine the sequence context of Asn-Xaa-Ser/Thr sequons. http://www.cbs.dtu.dk/services/NetNGlyc/	NetNGlyc-MaxScore	252
			NetNGlyc-AvgScore	253
			NetNGlyc-Count	254
			NetNGlyc-Count_Score	255
			NetNGlyc-Count_Length	256
			NetNGlyc-Count_Score_Length	257
			NetNGlyc-Average_Length	258
NetOGlyc	11	The NetOglyc server produces neural network predictions of mucin type GalNAc O-glycosylation sites in mammalian proteins.	NetOGlyc-Max-G	259
			NetOGlyc-Max-I	260
			NetOGlyc-Avg-G	261
			NetOGlyc-Avg-I	262
			NetOGlyc-Count_Score	263
			NetOGlyc-Count	264
			NetOGlyc-Average_G_Length	265
			NetOGlyc_Average_I_Length	266
			NetOGlyc_Count_Score_Length	267
			NetOGlyc_Count_Length	268
			NetOGlyc-T-Max-G	269
			NetOGlyc-T-Max-I	270
			NetOGlyc-T-Avg-G	271
			NetOGlyc-T-Avg-I	272
			NetOGlyc-T-Count_Score	273
			NetOGlyc-T-Count	274
			NetOGlyc-T-Average_G_Length	275
			NetOGlyc-T_Average_I_Length	276
			NetOGlyc-T_Count_Score_Length	277
			NetOGlyc-T_Count_Length	278
			NetOGlyc-S-Max-G	279
			NetOGlyc-S-Max-I	280
			NetOGlyc-S-Avg-G	281
			NetOGlyc-S-Avg-I	282
			NetOGlyc-S-Count_Score	283
			NetOGlyc-S-Count	284
			NetOGlyc-S-Average_G_Length	285
			NetOGlyc-S_Average_I_Length	286
			NetOGlyc-S_Count_Score_Length	287
			NetOGlyc-S_Count_Length	288
ProP	12	ProP 1.0 server predicts arginine and lysine propeptide cleavage sites in eukaryotic protein sequences using an ensemble of neural networks.	PropFurin-MaxScore	289
			PropFurin-AvgScore	290
			PropFurin-Count_Score	291
			PropFurin-Count_Score_Length	292
			PropFurin-Average_Length	293
			PropFurin-Count	294
			PropFurin-Count_Length	295
			PropGeneral-MaxScore	296
			PropGeneral-AvgScore	297
			PropGeneral-Count_Score	298
			PropGeneral-Count_Score_Length	299
			PropGeneral-Average_Length	300
			PropGeneral-Count	301
			PropFurinGeneral-Count_Length	302
Bepipred	13	BepiPred 1.0 server predicts the location of linear B-cell epitopes using a combination of a hidden Markov model and a propensity scale method.	Bepipred-Max_Score	303
			Bepipred-Average_Score	304
			Bepipred-Count	305
			Bepipred-Count_Length	306
			Bepipred-Average_Score_Length	307
TMHMM	Website	Prediction of transmembrane helices in proteins. http://www.cbs.dtu.dk/services/TMHMM/	TMHMM-No_aa_in_Helices	308
			TMHMM-StartAAcount	309
			TMHMM-Count	310
			TMHMM-No_aa_in_Helix_Length	311
			TMHMM-Count_Length	312
HMMTOP	14	HMMTOP is an automatic server for predicting transmembrane helices and topology of proteins	HMMTOP-Count	313
			HMMTOP-Final_Localization	314
			HMMTOP-Count_Length	315
PSORTb	15	Bacterial Subcellular Localization predictor	PSORTb-ProbCytoMem	316
			PSORTb-ProbCytoplasm	317
			PSORTb-ProbPeriplasm	318
			PSORTb-ProbExtraCell	319
			PSORTb-ProbOuterMem	320
			PSORTb-ProbCellWall	321
SignalP	16	SignalP server predicts the presence and location of signal peptide cleavage sites in amino acid sequences from different organisms	SignalP-NN-MaxC	322
			SignalP-NN-MaxY	323
			SignalP-NN-MaxS	324
			SignalP-NN-AvgS	325
			SignalP-NN_LengthAvgS	326
			SignalP-D	327
			SignalP-HMM-MaxC	328
			SignalP-HMM-ProbS	329
CBTOPE	17	B Cell epitope predictor	CBTOPE-MaxScore	330
			CBTOPE-AvgScore	331
			CBTOPE-Count	332
			CBTOPE-Count_Length	333
			CBTOPE-Average_Length	334
CSS-Palm	18	Post translational modification predictor of S-palmitoylation (also called as thoacylation or S-acylation). Reversible.	CSS-Max_Score	335
			CSS-Number_of_Sites	336
			CSS-Average_Score	337
			CSS-CorCount	338
			CSS-Average_Score_Length	339
			CSS-Max_difference	340
			CSS-AverageDiff	341
			CSS_Length_AvDiff	342
GPS-ARM	19	D box and Ken box protein degradation motif predictor	GPS-ARM_Dbox-MaxScore	343
			GPS-ARM_Dbox-AvgScore	344
			GPS-ARM_Dbox-Count	345
			GPS-ARM_Dbox_MaxDiff	346
			GPS-ARM_Dbox_AverageDiff	347
			GPS-ARM_Dbox-Count_Length	348
			GPS-ARM_Dbox-Average_Length	349
			GPS-ARM_Dbox-AverageDiff_Length	350
			GPS-ARM_KENBox-MaxScore	351
			GPS-ARM_KENBox-AvgScore	352
			GPS-ARM_KENBox-Count	353
			GPS-ARM_KENBox_MaxDiff	354
			GPS-ARM_KENBox_AverageDiff	355
			GPS-ARM_KENBox-Count_Length	356
			GPS-ARM_KENBox-Average_Length	357
			GPS-ARM_KenBox-AverageDiff_Length	358
			GPS-ARM_DorKen-1ifmoreKENsites1ifmoreDsites	359
GPS-CCD	20	Calpains Ca2+ dependent cysteine proteases control numerous biological processes, gene expression, cell death, cell cycle progression. Predicts calpain cleavage motifs in proteins.	CCDmax_score	360
			CCD_count	361
			CCD_max_cutoff	362
			CCD_av_score	363
			CCD_av_diff	364
			CCD_CorCount	365
			CCD_CorAvg	366
			CCD_CorAvgDiff	367
GPS-MBA	21	Predicts HLA-DQ8 and I-Ag7 epitopes. (MHC binding of 2 specific MHC class 2 haplotypes that have been linked to causing auto immune diabetes).	MBAAgl7_max_score	368
			MBAAgl7_count	369
			MBAAgl7_max_cutoff	370
			MBAAgl7_av_score	371
			MBAAgl7_av_diff	372
			MBAAgl7_CorCount	373
			MBAAgl7_CorAvg	374
			MBAAgl7_Cor_avg_diff	375
			MBADQ8_max_score	376
			MBADQ8_count	377
			MBADQ8_max_cutoff	378
			MBADQ8_av_score	379
			MBADQ8_av_diff	380
			MBADQ8_CorCount	381
			MBADQ8_CorAvg	382
			MBADQ8_Cor_avg_diff	383
GPS-Polo	22	Predicts phosphoprotein-binding domains (PPBDs) which have been shown important in facilitating a lot of reversible phosphorylation post translational modifications.	PoloBind_max_score	384
			PoloBind_count	385
			PoloBind_max_diff_cutoff	386
			PoloBind_av_score	387
			PoloBind_av_diff	388
			PoloBind_CorCount	389
			PoloBind_CorAvg	390
			PoloBind_Cor_avG_diff	391
			PoloPhosphorylation_max_score	392
			PoloPhosphorylation_count	393
			PoloPhosphorylation_max_cutoff	394
			PoloPhosphorylation_av_score	395
			PoloPhosphorylation_av_diff	396
			PoloPhosphorylation_CorCount	397
			PoloPhosphorylation_CorAvg	398
			PoloPhosphorylation_Cor_avG_diff	399
GPS-PUP	23	Prokaryotic ubiquitin-like proteint (PUP) identified as a tagging (ubiquitin like) system in prokaryotes. Predicts PUP binding sites.	PUP_max_score	400
			PUP_count	401
			PUP_max_cutoff_diff	402
			PUP_av_score	403
			PUP_av_diff	404
			PUP_CorCount	405
			PUP_CorAvg	406
			PUP_Cor_av_diff	407
GPS-SNO	24	Predicts Nitrosylation sites, S-nitrosylation has been proposed to modulate a protein's stability, activity and trafficking.	SNO_max_score	408
			SNO_count	409
			SNO_max_cutoffdiff	410
			SNO_av_score	411
			SNO_av_diff	412
			SNO_Length_Count	413
			SNO_Length_Average	414
			SNO_Length_AvDiff	415
GPS SUMO	25	Small ubiquitin-like modifiers play an essential role in the regulation of a variety of biological processes, including gene expression, DNA repai, chromosome assembly and cellular signaling. Predicts SUMOylation.	GPS_SUMO_interaction_Max_Score	416
			GPS_SUMO_interaction_Number_of_Sites	417
			GPS_SUMO_interaction_Max_Diff_Cutoff	418
			GPS_SUMO_interaction_average_Diff_Cutoff	419
			GPS_SUMO_interaction_Average_Score	420
			GPS_SUMO_interaction_Count_length	421
			GPS-SUMO_interaction_Average_length	422
			GPS-SUMO_interaction_DiffAverage_length	423
			GPS_SUMO_Sumoylation_Max_Score	424
			GPS_SUMO_Sumoylation_Number_of_Sites	425
			GPS_SUMO_Sumoylation_Max_Diff_Cutoff	426
			GPS_SUMO_Sumoylation_average_Diff_Cutoff	427
			GPS_SUMO_Sumoylation_Average_Score	428
			GPS_SUMO_Sumoylation_Count_length	429
			GPS-SUMO_Sumoylation_Average_length	430
			GPS-SUMO_Sumoylation_DiffAverage_length	431
Net Chop	26	The NetChop server produces neural network predictions for cleavage of the human proteasome.	Net_Chop_MaxScore	432
			Net_Chop_Average	433
			Net_Chop_Number_of_Sites	434
			Net_Chop_CorCount	435
			Net_Chop_CorAverage	436
NetsurfP	27	NetSurfP predicts the surface accessibility and seondary structure of amino acids in an amino acid sequence.	NetsurfP_ASA_Exposed-MaxScore	437
			NetsurfP_ASA_Exposed-AvgScore	438
			NetsurfP_ASA_Exposed-Count	439
			NetsurfP_ASA_Exposed-Count_Length	440
			NetsurfP_ASA_Exposed-Average_Length	441
			NetsurfP_ASA_Exposed_MaxDiff	442
			NetsurfP_ASA_Exposed_AverageDiff	443
			NetsurfP_ASA_Exposed-AverageDiff_Length	444
			NetsurfP_ASA_Buried-MaxScore	445
			NetsurfP_ASA_Buried-AvgScore	446
			NetsurfP_ASA_Buried-Count	447
			NetsurfP_ASA_Buried-Count_Length	448
			NetsurfP_ASA_Buried-Average_Length	449
			NetsurfP_ASA_Buried_MaxDiff	450
			NetsurfP_ASA_Buried_AverageDiff	451
			NetsurfP_ASA_AverageDiff_Length	452
			NetsurfP_ASA_Buried_or_Exposed-1ifmoreExposedsites1ifmoreBuried	453
			NetsurfP_RSA_Exposed-MaxScore	454
			NetsurfP_RSA_Exposed-AvgScore	455
			NetsurfP_RSA_Exposed-Count	456
			NetsurfP_RSA_Exposed-Count_Length	457
			NetsurfP_RSA_Exposed-Average_Length	458
			NetsurfP_RSA_Exposed_MaxDiff	459
			NetsurfP_RSA_Exposed_AverageDiff	460
			NetsurfP_RSA_Exposed-AverageDiff_Length	461
			NetsurfP_RSA_Buried-MaxScore	462
			NetsurfP_RSA_Buried-AvgScore	463
			NetsurfP_RSA_Buried-Count	464
			NetsurfP_RSA_Buried-Count_Length	465
			NetsurfP_RSA_Buried-Average_Length	466
			NetsurfP_RSA_Buried_MaxDiff	467
			NetsurfP_RSA_Buried_AverageDiff	468
			NetsurfP_RSA_AverageDiff_Length	469
			NetsurfP_RSA_Buried_or_Exposed-1ifmoreExposedsites1ifmoreBuried	470
Phobius	28	A combined transmembrane topology and signal peptide predictor.	Phobius-Numbe_of_TransMem	471
			Phobius-SignalPeptide_predicted	472
			Phobius-Numbe_of_TransMem_Length	473
SPAAN	29	Predicts if a proteins is an adhesion	Pad-value	474
PickPocket	30	PickPocket server predicts binding of peptides to any known MHC molecule using positiion specific weight matrices.	PickPocket-Max	475
			PickPocket-Avg	476
			PickPocket-Count_Score	477
			PickPocket-Average_score	478
			PickPocket_Count_Score_Length	479
			PickPocket-A-Max	480
			PickPocket-A-Avg	481
			PickPocket-A-Count_Score	482
			PickPocket-A-Average_score	483
			PickPocket-A_Count_Score_Length	484
			PickPocket-B-Max	485
			PickPocket-B-Avg	486
			PickPocket-B-Count_Score	487
			PickPocket-B-Average_score	488
			PickPocket-B_Count_Score_Length	489
NetMhcPan	31	NetMHCpan server predicts binding of peptides to any known MHC molecule using artificial neural networks (ANNs).	NetMhcPan-MaxMHC	490
			NetMhcPan-MaxRank	491
			NetMhcPan-AvgMHC	492
			NetMhcPan-AvgRank	493
			NetMhcPan-Count_Score	494
			NetMhcPan-Average_MHC_Length	495
			NetMhcPan_Count_Score_Length	496
			NetMhcPan_Average_Comb_Length	497
			NetMhcPan_WeakBinders	498
			NetMhcPan_StrongBinders	499
			NetMhcPan_WeakBinders_Length	500
			NetMhcPan_StrongBinders_Length	501
			NetMhcPan-A-MaxMHC	502
			NetMhcPan-A-MaxRank	503
			NetMhcPan-A-AvgMHC	504
			NetMhcPan-A-AvgRank	505
			NetMhcPan-A-Count_Score	506
			NetMhcPan-A-Average_MHC_Length	507
			NetMhcPan-A_Count_Score_Length	508
			NetMhcPan-A_Average_Comb_Length	509
			NetMhcPan-A_WeakBinders	510
			NetMhcPan-A-StrongBinderst	511
			NetMhcPan-A-WeakBinders_Length	512
			NetMhcPan_a_StrongBinders_Length	513
			NetMhcPan-B-MaxMHC	514
			NetMhcPan-B-MaxRank	515
			NetMhcPan-B-AvgMHC	516
			NetMhcPan-B-AvgRank	517
			NetMhcPan-B-Count_Score	518
			NetMhcPan-B-Average_MHC_Length	519
			NetMhcPan-B_Count_Score_Length	520
			NetMhcPan-B_Average_Comb_Length	521
			NetMhcPan-B_WeakBinders	522
			NetMhcPan-B_StrongBinders	523
			NetMhcPan-B_WeakBinders_Length	524
			NetMhcPan-B_StrongBinders_Length	525
AnnotationFeature name consisits of Tool first followed by setting or specific site, such as amino acid, followed by the variable name.
		Annotation Tool was used in pad136
Feature Tag		Meaning
MaxScore		Maximum score of all predicted sites from a tool
AvgScore		Average score of all predicted sites from a tool
No_Sites_Score		Number of all predicted sites output from a tool
No_Sites		Number of predicted sites output from a tool
AvgDiff		Average of the Differnce between all predited sites and the cutoff/threshold score from a tool
Max_Threshold		Maximum threshold score from all predicted sites
MaxPosDiff		Maximum difference between all predicted site and threshold as absolute values.
_Length		The variable normalized by protein length (divided by the proteins length).
Largest_Diff		The maximum difference between all predicted sites and threshold
Isoelectric		Predicted isoelectric point
Instability		Predicted instability index
MolecWeight		Predicted Molecular Weight
Aromaticity		Predicted protein aromaticity
GRAVY		Predicted grand average of hydropathy
PercTurn		Percent of protein predicted to be a part of a turn
PercHelix		Percent of protein predicted to be a part of an alpha-helix
PercSheet		Percent of protein predicted to be a part of a beta-sheet
PercAlanine		Percentage of residues that are alanine
PercCysteine		Percentage of residues that are cysteine
PercAsparticAcid		Percentage of residues that are aspartic acid
PercGlutamicAcid		Percentage of residues that are glutamic acid
PercPhenylalanine		Percentage of residues that are phenylalanine
PercGlycine		Percentage of residues that are glycine
PercHistidine		Percentage of residues that are histidine
PercIsoleucine		Percentage of residues that are isoleucine
PercLysine		Percentage of residues that are lysine
PercLeucine		Percentage of residues that are leucine
PercMethionine		Percentage of residues that are methionine
PercAsparagine		Percentage of residues that are asparagine
PercProline		Percentage of residues that are proline
PercGlutamine		Percentage of residues that are glutamine
PercArginine		Percentage of residues that are arginine
PercSerine		Percentage of residues that are serine
PercThreonine		Percentage of residues that are threonine
PercValine		Percentage of residues that are valine
PercTryptophan		Percentage of residues that are tryptophan
PercTyrosine		Percentage of residues that are tyrosine
References
1	Gupta, R., et al., Scanning the available Dictyostelium discoideum proteome for O-linked GlcNAc glycosylation sites using neural networks. Glycobiology, 1999. 9(10): p. 1009-22.
2	Kiemer, L., J.D. Bendtsen, and N. Blom, NetAcet: prediction of N-terminal acetylation sites. Bioinformatics, 2005. 21(7): p. 1269-70.
3	Johansen, M.B., L. Kiemer, and S. Brunak, Analysis and prediction of mammalian protein glycation. Glycobiology, 2006. 16(9): p. 844-53.
4	Miller, M.L., et al., NetPhosBac - a predictor for Ser/Thr phosphorylation sites in bacterial proteins. Proteomics, 2009. 9(1): p. 116-25.
5	Ingrell, C.R., et al., NetPhosYeast: prediction of protein phosphorylation sites in yeast. Bioinformatics, 2007. 23(7): p. 895-7.
6	Wilkins, M.R., et al., Protein identification and analysis tools in the ExPASy server. Methods Mol Biol, 1999. 112: p. 531-52.
7	Blom, N., et al., Prediction of post-translational glycosylation and phosphorylation of proteins from the amino acid sequence. Proteomics, 2004. 4(6): p. 1633-49.
8	Gupta, R. and S. Brunak, Prediction of glycosylation across the human proteome and the correlation to protein function. Pac Symp Biocomput, 2002: p. 310-22.
9	Juncker, A.S., et al., Prediction of lipoprotein signal peptides in Gram-negative bacteria. Protein Sci, 2003. 12(8): p. 1652-62.
10	Emanuelsson, O., et al., Predicting subcellular localization of proteins based on their N-terminal amino acid sequence. J Mol Biol, 2000. 300(4): p. 1005-16.
11	Hansen, J.E., et al., NetOglyc: prediction of mucin type O-glycosylation sites based on sequence context and surface accessibility. Glycoconj J, 1998. 15(2): p. 115-30.
12	Duckert, P., S. Brunak, and N. Blom, Prediction of proprotein convertase cleavage sites. Protein Eng Des Sel, 2004. 17(1): p. 107-12.
13	Larsen, J.E., O. Lund, and M. Nielsen, Improved method for predicting linear B-cell epitopes. Immunome Res, 2006. 2:2.
14	Tusnady, G.E. and I. Simon, The HMMTOP transmembrane topology prediction server. Bioinformatics, 2001. 17(9): p. 849-50.
15	Nancy, Y.Y., et al., PSORTb 3.0: improved protein subcellular localization prediction with refined localization subcategories and predictive capabilities for all prokaryotes. Bioinformatics, 2010. 26(13): p. 1608-1615.
16	Bendtsen, J.D., et al., Improved prediction of signal peptides: SignalP 3.0. J Mol Biol, 2004. 340(4): p. 783-95.
17	Ansari, H.R. and G.P. Raghava, Identification of conformational B-cell Epitopes in an antigen from its primary sequence. Immunome Res, 2010. Volume 6.
18	Ren, J., et al., CSS-Palm 2.0: an updated software for palmitoylation sites prediction. Protein Eng Des Sel, 2008. 21(11): p. 639-44.
19	Liu, Z., et al., GPS-ARM: computational analysis of the APC/C recognition motif by predicting D-boxes and KEN-boxes. PLoS One, 2012. 7(3): p. e34370.
20	Liu, Z., et al., GPS-CCD: a novel computational program for the prediction of calpain cleavage sites. PLoS One, 2011. 6(4): p. e19001.
21	Cai, R., et al., GPS-MBA: computational analysis of MHC class II epitopes in type 1 diabetes. PLoS One, 2012. 7(3): p. e33884.
22	Liu, Z., et al., Systematic analysis of the Plk-mediated phosphoregulation in eukaryotes. Briefings in Bioinformatics, 2012.
23	Liu, Z., et al., GPS-PUP: computational prediction of pupylation sites in prokaryotic proteins. Mol Biosyst, 2011. 7(10): p. 2737-40.
24	Xue, Y., et al., GPS-SNO: computational prediction of protein S-nitrosylation sites with a modified GPS algorithm. PLoS One, 2010. 5(6): p. e11290.
25	Zhao, Q., et al., GPS-SUMO: a tool for the prediction of sumoylation sites and SUMO-interaction motifs. Nucleic Acids Res, 2014. 42(Web Server issue): p. W325-30.
26	Nielsen, M., et al., The role of the proteasome in generating cytotoxic T-cell epitopes: insights obtained from improved predictions of proteasomal cleavage. Immunogenetics, 2005. 57(1-2): p. 33-41.
27	Petersen, B., et al., A generic method for assignment of reliability scores applied to solvent accessibility predictions. BMC Struct Biol, 2009. Volume 9.
28	Kall, L., A. Krogh, and E.L. Sonnhammer, A combined transmembrane topology and signal peptide prediction method. J Mol Biol, 2004. 338(5): p. 1027-36.
29	Sachdeva, G., et al., SPAAN: a software program for prediction of adhesins and adhesin-like proteins using neural networks. Bioinformatics, 2005. 21(4): p. 483-91.
30	Zhang, H., O. Lund, and M. Nielsen, The PickPocket method for predicting binding specificities for receptors based on receptor pocket similarities: application to MHC-peptide binding. Bioinformatics, 2009. 25(10): p. 1293-9.
31	Nielsen, M., et al., NetMHCpan, a method for quantitative predictions of peptide binding to any HLA-A and -B locus protein of known sequence. PLoS ONE, 2007. 2, e796.
