# Supplementary material for: Enhancing the Biological Relevance of Machine Learning Classifiers for Reverse Vaccinology
Source: Int J Mol Sci. 2017 Feb 1;18(2):312. doi: 10.3390/ijms18020312 (PMC5343848; doi:10.3390/ijms18020312)
Supplement: Supplementary file 1 [file ijms-18-00312-s001.zip › New_Supementary_Tables/Supplementary_Table_2.xlsx]

## Sheet: Sheet1
BPAD200, Found to be the best dataset used for classification of BPAs from Non-BPAs in the Heinson et al study " Enhancing the Biological Relevance of Machine Learning Classifiers for Reverse Vaccinology"
Id	Length	DictOGlyc-MaxScore	DictOGlyc-AvgScore	DictOGlyc-No_Sites_Score	DictOGlyc-No_Sites	DictOGlyc-AvgDiff	DictOGlycMaxPosDiff	DictOGlyc_Largest_Diff	DictOGlyc-No_Score_Sites_Length	DictOGlyc-No_Sites_length	DictOGlyc-Average_Length	DictOGlyc-AvgDiff_Length	DictOGlyc-Max_Threshold	DictOGlyc_Average_Threshold	DictOGlyc_Average_Threshold_Length	DictOGlyc_Thr-MaxScore	DictOGlyc_Thr-AvgScore	DictOGlyc_Thr-No_Sites_Score	DictOGlyc_Thr-No_Sites	DictOGlyc_Thr-AvgDiff	DictOGlyc_ThrMaxPosDiff	DictOGlyc_Thr_Largest_Diff	DictOGlyc_Thr-No_Score_Sites_Length	DictOGlyc_Thr-No_Sites_length	DictOGlyc_Thr-Average_Length	DictOGlyc_Thr-AvgDiff_Length	DictOGlyc_Thr-Max_Threshold	DictOGlyc_Thr_Average_Threshold	DictOGlyc_Thr_Average_Threshold_Length	DictOGlyc_Ser-MaxScore	DictOGlyc_Ser-AvgScore	DictOGlyc_Ser-No_Sites_Score	DictOGlyc_Ser-No_Sites	DictOGlyc_Ser-AvgDiff	DictOGlyc_SerMaxPosDiff	DictOGlyc_Ser_Largess_Diff	DictOGlyc_Ser-No_Score_Sites_Length	DictOGlyc_Ser-No_Sites_length	DictOGlyc_Ser-Average_Length	DictOGlyc_Ser-AvgDiff_Length	DictOGlyc_Ser-Max_Sereshold	DictOGlyc_Ser_Average_Sereshold	DictOGlyc_Ser_Average_Sereshold_Length	NetAcet-MaxScore	NetAcet-Average	NetAcet-Count_Score	NetAcet-Count	NetAcet-Average_Length	NetAcet-Count_Score_Length
1DI0_A	-0.928632	-0.0255658	0.0178709	-0.940774	-1	0.406233	-0.0346116	-0.199914	-0.91795	-1	-0.741071	0.666911	0.156022	-0.400887	-0.603909	-0.338875	-0.140793	-0.95625	-1	-0.227486	-0.187099	-0.618913	-0.693281	-1	-0.296497	0.617485	0.639949	-0.353346	-0.584679	0.00957535	-0.254282	-0.926267	-1	-0.0986375	-0.0895723	-0.137305	-0.903043	-1	-0.778173	0.663346	0.493273	-0.0609185	-0.616285	-1	-1	-1	-1	-1	-1
1DYQ	-0.885923	0.124895	-0.451778	-0.876993	-0.75	0.277733	0.301082	0.119084	-0.873045	-0.675214	-0.897406	0.769706	-0.195028	-0.488658	-0.751917	0.142857	-0.494285	-0.89375	-0.75	-0.286107	0.419279	-0.458844	-0.497041	-0.311966	-0.720415	0.729386	0.465359	-0.454342	-0.740024	-0.126353	-0.495337	-0.889401	-1	-0.152095	-0.228953	-0.306495	-0.9018	-1	-0.898636	0.761626	0.334092	-0.148081	-0.763538	0.957611	0.957611	-0.333333	1	-0.578003	-0.692308
2Y1V_C	-0.677437	0.843252	-0.460901	-0.640091	-0.75	-0.24785	0.890855	-0.351632	-0.85763	-0.87438	-0.964948	0.905766	0.280326	0.16548	-0.901064	0.84647	-0.438767	-0.59375	-0.75	-0.530857	0.961153	-0.695044	-0.256198	-0.733884	-0.879991	0.875414	0.701769	0.136008	-0.899995	0.10408	-0.468919	-0.852535	-1	-0.543474	-0.332712	-0.558776	-0.949358	-1	-0.958743	0.876482	0.615194	0.441895	-0.898938	0.853565	0.845857	1	-1	-0.846099	-0.642975
A46405	-0.444226	0.338642	0.0637548	-0.170843	-1	-0.166465	0.0479843	-0.676248	-0.785602	-1	-0.963974	0.960237	0.682812	0.341474	-0.951378	0.352217	0.173652	-0.1	-1	-0.438712	0.186738	-0.857933	-0.0226244	-1	-0.851145	0.930552	0.85291	0.33228	-0.950721	-0.19234	-0.585869	-0.631336	-1	-0.662788	-1	-0.802469	-0.924906	-1	-0.980921	0.921073	0.846823	0.536048	-0.950977	-1	-1	-1	-1	-1	-1
AAA20874.1	-0.352627	0.366303	-0.42129	-0.0888383	-0.75	-0.481056	0.102065	-0.752323	-0.800532	-0.935757	-0.984172	0.962448	0.721389	0.478864	-0.960209	0.115558	-0.498907	-0.06875	-0.75	-0.699037	0.236426	-0.896107	-0.128032	-0.863905	-0.945195	0.929286	0.921126	0.476712	-0.959699	0.398834	-0.320001	-0.511521	-1	-0.602496	-0.0725898	-0.715513	-0.91421	-1	-0.972984	0.934416	0.801283	0.630237	-0.959922	-1	-1	-1	-1	-1	-1
AAA23236.1	-0.833099	0.237846	-0.371439	-0.744875	-1	-0.0143174	-0.0682399	-0.547007	-0.79112	-1	-0.920175	0.818856	0.460351	-0.0799122	-0.805248	-0.248974	-0.610138	-0.8125	-1	-0.449467	-0.129641	-0.449517	-0.366792	-1	-0.846234	0.782418	0.486677	-0.161359	-0.80549	0.271232	-0.350455	-0.741935	-1	-0.36269	-0.124987	-0.774987	-0.836533	-1	-0.906925	0.798855	0.739391	0.258964	-0.802335	-1	-1	-1	-1	-1	-1
AAA26380.1	0.246418	0.0199078	-0.714055	1	-1	-0.943908	-0.46057	-0.708234	-0.761295	-1	-0.999379	0.990136	0.665667	0.904039	-0.991054	0.0400246	-0.715744	1	-1	-0.966957	-0.288463	-0.873983	-0.0149468	-1	-0.983685	0.956938	0.893413	0.939488	-0.990886	0.0241465	-0.548798	0.115207	-1	-0.89865	-0.538159	-0.826731	-0.896975	-1	-0.990581	0.959127	0.832333	0.906095	-0.99117	0.791908	0.791908	-0.333333	-1	-0.959809	-0.967986
AAA26522.1	-0.691486	-0.181475	-0.687103	-0.562642	-1	-0.422873	-0.424385	-0.61703	-0.803299	-1	-0.976751	0.891254	0.541792	0.265051	-0.891536	-0.451149	-0.722922	-0.71875	-1	-0.688002	-0.48812	-0.828218	-0.462865	-1	-0.938186	0.856704	0.831806	0.303709	-0.888041	-0.145296	-0.649971	-0.511521	-1	-0.625232	-0.500052	-0.632206	-0.825018	-1	-0.971636	0.864333	0.778721	0.437224	-0.893371	-1	-1	-1	-1	-1	-1
AAA26524.1	-0.830851	-0.0257754	-0.431706	-0.699317	-1	-0.031568	-0.013176	-0.254809	-0.747771	-1	-0.927554	0.819898	0.306044	-0.0902213	-0.808692	-0.264573	-0.55363	-0.83125	-1	-0.411738	-0.42488	-0.516105	-0.436979	-1	-0.826068	0.790635	0.542102	-0.209366	-0.811326	0.00936719	-0.508394	-0.62212	-1	-0.432367	-0.066998	-0.629844	-0.763522	-1	-0.930405	0.791117	0.664873	0.252487	-0.805733	-1	-1	-1	-1	-1	-1
AAA67928.1	-0.936499	-0.673722	-0.605654	-0.940774	-1	0.255873	-0.546313	0.369354	-0.903655	-1	-0.866409	0.600122	-0.434634	-0.542795	-0.583862	-0.724959	-0.497582	-0.9375	-1	-0.206807	-0.359292	-0.313957	-0.519231	-1	-0.548636	0.587367	0.3398	-0.635909	-0.582643	-0.634263	-0.699458	-0.953917	-1	-0.313101	-0.812985	-0.319807	-0.933511	-1	-0.901906	0.558509	0.307183	-0.0527764	-0.573919	0.899807	0.899807	-0.333333	-1	-0.334503	-0.5
AAA99670.2	-0.690362	0.214166	-0.442523	-0.71754	-1	-0.31954	0.0666667	-0.333045	-0.894674	-1	-0.962196	0.897035	0.284612	0.265104	-0.892024	-0.398604	-0.574031	-0.76875	-1	-0.60533	-0.169934	-0.685717	-0.559873	-1	-0.905326	0.86419	0.703901	0.215087	-0.891782	0.24771	-0.416564	-0.751152	-1	-0.560754	0.0170861	-0.623833	-0.911165	-1	-0.952884	0.870163	0.602774	0.503041	-0.890328	0.768786	0.768786	-0.333333	-1	-0.846697	-0.876289
AAB07068.1	-0.799944	-0.0134116	-0.639938	-0.749431	-1	-0.257847	0.0692232	-0.198185	-0.836873	-1	-0.957585	0.832872	0.156022	0.0831369	-0.830827	0.00738916	-0.539258	-0.80625	-1	-0.518804	0.206252	-0.618046	-0.445438	-1	-0.845982	0.806768	0.612449	0.0423323	-0.829248	-0.456495	-0.702453	-0.760369	-1	-0.592684	-0.669048	-0.598282	-0.871351	-1	-0.963864	0.800747	0.592424	0.353684	-0.83001	-1	-1	-1	-1	-1	-1
AAB09440.1	-0.843776	-0.384954	-0.490024	-0.840547	-1	0.0366003	-0.200787	-0.683596	-0.879535	-1	-0.928252	0.810551	0.622803	-0.206595	-0.800236	-0.397373	-0.482168	-0.8875	-1	-0.316652	-0.0418285	-0.52478	-0.596714	-1	-0.783202	0.790202	0.533575	-0.377238	-0.806248	-0.347419	-0.578196	-0.824885	-1	-0.440614	-0.631563	-0.842834	-0.882256	-1	-0.935842	0.774277	0.817843	0.216679	-0.792362	-1	-1	-1	-1	-1	-1
AAB59097.1	-0.658893	0.361903	-0.216708	-0.699317	-1	-0.32992	0.0424779	-0.550897	-0.899913	-1	-0.953745	0.908555	0.648521	0.397786	-0.899899	-0.0287356	-0.43633	-0.83125	-1	-0.654925	-0.00605294	-0.685284	-0.707017	-1	-0.885679	0.872284	0.695374	0.418277	-0.897558	0.394463	-0.363626	-0.62212	-1	-0.566535	-0.0083877	-0.776919	-0.876943	-1	-0.95312	0.881121	0.830263	0.547782	-0.900745	-1	-1	-1	-1	-1	-1
AAC02243.1	-0.81905	-0.534786	-0.786926	-0.849658	-1	-0.25519	-0.614553	0.00842879	-0.911425	-1	-0.967392	0.813743	-0.079297	0.00191119	-0.816334	-0.526478	-0.67213	-0.8875	-1	-0.536022	-0.496612	-0.514369	-0.646982	-1	-0.879842	0.785755	0.522916	-0.00652782	-0.812399	-0.496253	-0.777099	-0.843318	-1	-0.569062	-0.700321	-0.470102	-0.907781	-1	-0.970322	0.784796	0.468433	0.267989	-0.817939	-1	-1	-1	-1	-1	-1
AAC16068.1	-0.733633	0.680218	-0.379351	-0.781321	-0.5	-0.217305	0.505998	-0.422088	-0.911642	-0.69901	-0.951045	0.882215	0.336048	0.1704	-0.874506	-0.358374	-0.570735	-0.83125	-1	-0.597095	-0.483964	-0.730398	-0.629855	-1	-0.890045	0.844286	0.729482	0.198636	-0.87068	0.710658	-0.369832	-0.788018	-0.333333	-0.444231	0.479756	-0.603435	-0.912787	-0.69901	-0.941351	0.861538	0.611054	0.364823	-0.876967	-1	-1	-1	-1	-1	-1
AAC28879.1	-0.907277	-0.0865465	-0.365855	-0.904328	-1	0.313242	-0.20767	0.14156	-0.883242	-1	-0.860915	0.723903	-0.147878	-0.487645	-0.697095	-0.92734	-0.859971	-0.94375	-1	-0.345538	-0.355859	-0.437805	-0.682104	-1	-0.907624	0.661991	0.44191	-0.561565	-0.694518	-0.0509992	-0.324742	-0.870968	-1	-0.133652	-0.271824	-0.432958	-0.863222	-1	-0.838076	0.719967	0.445663	-0.0580665	-0.6968	0.919075	0.915222	0.333333	-1	-0.507097	-0.265306
AAC36000.1	-0.91964	0.126362	-0.117726	-0.881549	-0.5	0.287291	0.308358	0.0538146	-0.81576	-0.126437	-0.7927	0.680276	-0.143592	-0.323616	-0.633654	-0.414819	-0.480552	-0.95	-1	-0.380727	-0.380251	-0.491595	-0.681698	-1	-0.613796	0.609297	0.49094	-0.231223	-0.61114	0.160491	-0.319412	-0.815668	-0.333333	-0.178908	0.271616	-0.381213	-0.779897	-0.126437	-0.816163	0.671968	0.445663	0.0117145	-0.641674	-1	-1	-1	-1	-1	-1
AAC44468.1	-0.325653	-0.0140402	0.180952	-0.148064	-1	-0.182174	-0.198623	-0.814999	-0.827199	-1	-0.967972	0.972466	0.717102	0.423277	-0.964088	0.0067734	0.396701	-0.10625	-1	-0.419323	-0.039841	-0.927557	-0.195776	-1	-0.853219	0.943231	0.918994	0.435824	-0.963331	-0.339925	-0.732714	-0.576037	-1	-0.745162	-0.602775	-0.835963	-0.928444	-1	-0.989803	0.931362	0.844753	0.55573	-0.964695	-1	-1	-1	-1	-1	-1
AAD04290.1	-0.292498	0.0429589	-0.574823	-0.070615	-1	-0.703309	-0.1235	-0.75362	-0.817664	-1	-0.990203	0.963232	0.751393	0.676161	-0.962958	0.0626026	-0.608417	-0.4125	-1	-0.811121	0.0291806	-0.896757	-0.495528	-1	-0.960706	0.930873	0.936048	0.65789	-0.962936	-0.228351	-0.600057	0.0322581	-1	-0.831384	-0.515585	-0.818143	-0.833746	-1	-0.985429	0.931265	0.821983	0.772665	-0.962618	-1	-1	-1	-1	-1	-1
AAD23967.1	-0.906715	-0.852054	-0.917976	-0.954442	-1	-0.0435697	-0.696952	0.282472	-0.970643	-1	-0.959496	0.671498	-0.284612	-0.332865	-0.681443	-0.814039	-0.687376	-0.96875	-1	-0.417563	-0.683982	-0.37317	-0.824287	-1	-0.794704	0.645705	0.399488	-0.284575	-0.666352	-0.934013	-0.894621	-0.935484	-1	-0.439673	-0.787097	-0.362963	-0.931958	-1	-0.974856	0.646179	0.379632	-0.00164222	-0.689582	-1	-1	-1	-1	-1	-1
AAD45811.1	-0.975836	-0.935038	-0.971633	-0.958998	-1	-0.00797211	-0.681809	-0.0438729	-0.834764	-1	-0.906365	0.083625	-0.0492928	-0.405931	-0.117094	-0.89532	-0.805676	-0.96875	-1	-0.403397	-0.483784	-0.540614	-0.532225	-1	-0.660281	0.0662357	0.537838	-0.3948	-0.0857259	-0.927977	-0.891522	-0.9447	-1	-0.410689	-0.864968	-0.271068	-0.844738	-1	-0.931101	0.0770345	0.253364	-0.0418681	-0.134192	0.884393	0.884393	-0.333333	-1	0.284513	-0.027027
AAD51067.1	-0.797696	-0.1228	-0.258075	-0.831435	-1	0.00931022	-0.0572271	-0.52064	-0.910504	-1	-0.923993	0.855291	0.451779	-0.0494609	-0.840401	-0.0997537	-0.485548	-0.875	-1	-0.478846	0.0233987	-0.77985	-0.645878	-1	-0.829787	0.813776	0.787039	-0.0125634	-0.834335	-0.160075	-0.311507	-0.824885	-1	-0.302616	-0.113389	-0.378637	-0.906949	-1	-0.91724	0.838703	0.491203	0.19789	-0.844518	-1	-1	-1	-1	-1	-1
AAD51068.1	-0.803877	-0.0144593	-0.473323	-0.817768	-1	-0.103313	-0.295182	-0.141993	-0.893806	-1	-0.941373	0.84129	0.079297	-0.0223223	-0.833216	0.00636289	-0.308604	-0.84375	-1	-0.444214	-0.128557	-0.589849	-0.544534	-1	-0.764621	0.812873	0.601791	0.0260271	-0.826375	-0.692548	-0.695891	-0.843318	-1	-0.477943	-0.78192	-0.502738	-0.914334	-1	-0.962387	0.811696	0.524322	0.190529	-0.839639	0.818882	0.818882	-0.333333	-1	-0.758554	-0.810526
AAD51621.1	-0.947738	-0.838433	-0.733283	-0.977221	-1	0.256232	-0.519764	0.594986	-0.977553	-1	-0.879715	0.53026	-0.636091	-0.610879	-0.523377	-0.954844	-0.835991	-0.98125	-1	-0.311376	-0.492456	-0.220041	-0.832506	-1	-0.828892	0.479292	0.246003	-0.622997	-0.507512	-0.797877	-0.64873	-0.963134	-1	-0.203823	-0.600497	-0.145464	-0.938229	-1	-0.866857	0.529969	0.162492	-0.177668	-0.531126	0.868979	0.868979	-0.333333	-1	-0.239706	-0.419355
AAF17598.1	-0.316662	0.635792	-0.282686	-0.357631	0.5	-0.508826	0.293215	-0.931705	-0.88738	-0.634322	-0.981467	0.965446	0.892842	0.587132	-0.962083	-0.634647	-0.742035	-0.7125	-1	-0.828837	-0.613877	-0.86097	-0.744618	-1	-0.973229	0.92779	0.874227	0.609665	-0.961283	0.666528	-0.353915	-0.105991	1	-0.656838	0.255669	-0.966076	-0.851047	-0.634322	-0.975661	0.935672	0.948251	0.686386	-0.962316	0.82659	0.82659	-0.333333	-1	-0.926112	-0.942261
AAF41790.1	-0.797134	-0.566848	-0.683528	-0.77221	-1	-0.152572	-0.621042	0.0205317	-0.859537	-1	-0.962093	0.843439	0.0707244	-0.0719559	-0.842163	-0.661946	-0.697188	-0.86875	-1	-0.459711	-0.534737	-0.494849	-0.629121	-1	-0.900041	0.816655	0.501599	-0.195714	-0.844779	-0.528102	-0.673865	-0.714286	-1	-0.521388	-0.707155	-0.493076	-0.848567	-1	-0.960897	0.812094	0.551232	0.269109	-0.839337	-1	-1	-1	-1	-1	-1
AAF42074.1	-0.89379	-0.669321	-0.730008	-0.922551	-1	-0.27656	-0.659587	-0.368922	-0.931227	-1	-0.934602	0.677813	0.443206	0.058867	-0.678964	-0.847906	-0.713687	-0.95	-1	-0.676896	-0.721745	-0.689188	-0.748252	-1	-0.831639	0.624706	0.778512	0.284686	-0.649851	-0.629892	-0.706018	-0.898618	-1	-0.488348	-0.747748	-0.686527	-0.904255	-1	-0.937195	0.672457	0.731112	0.198789	-0.697178	-1	-1	-1	-1	-1	-1
AAF45140.1	-0.734757	0.337175	-0.368072	-0.740319	-1	-0.117303	0.0798427	-0.505511	-0.883321	-1	-0.950041	0.887537	0.421775	0.0509944	-0.879117	0.177135	-0.554432	-0.81875	-1	-0.519687	0.142651	-0.675957	-0.600856	-1	-0.885449	0.851244	0.680452	0.0343007	-0.876973	0.3699	-0.401637	-0.723502	-1	-0.421977	0.030962	-0.754375	-0.885792	-1	-0.944089	0.863129	0.720762	0.3105	-0.87971	-1	-1	-1	-1	-1	-1
AAF81744.1	-0.503231	-0.246438	-0.686055	-0.43508	-1	-0.571827	-0.440905	-0.730711	-0.851713	-1	-0.987681	0.938592	0.665667	0.452364	-0.939207	-0.522373	-0.760766	-0.625	-1	-0.767431	-0.538892	-0.735604	-0.546028	-1	-0.966221	0.904894	0.769985	0.458377	-0.938151	-0.209825	-0.621182	-0.391705	-1	-0.718985	-0.517448	-0.866237	-0.861877	-1	-0.980545	0.909043	0.838543	0.593949	-0.939487	-1	-1	-1	-1	-1	-1
AAF81745.1	-0.617308	-0.0373009	-0.574116	-0.489749	-1	-0.203344	-0.0867257	-0.692673	-0.81701	-1	-0.976787	0.92687	0.618517	0.0496819	-0.924651	-0.0180624	-0.508401	-0.65	-1	-0.487011	0.0629687	-0.599176	-0.455488	-1	-0.910726	0.897169	0.601791	-0.00919694	-0.924578	-0.0020816	-0.651205	-0.465438	-1	-0.557007	-0.264575	-0.847343	-0.844011	-1	-0.976976	0.894124	0.815773	0.33669	-0.923829	-1	-1	-1	-1	-1	-1
AAG18474.1	-0.773532	0.411148	-0.047009	-0.580866	-0.5	0.0658914	0.34179	-0.224119	-0.729541	-0.64977	-0.915208	0.876863	0.18174	-0.00855089	-0.857509	0.423235	-0.112565	-0.675	-0.75	-0.344176	0.456681	-0.550374	-0.170507	-0.629032	-0.735472	0.847505	0.606054	-0.0707211	-0.857038	0.191923	-0.318475	-0.612903	-0.666667	-0.377852	0.100135	-0.6146	-0.814688	-0.824885	-0.926194	0.846291	0.604844	0.303043	-0.85573	-1	-1	-1	-1	-1	-1
AAG31201.1	-0.849396	-0.274728	-0.571838	-0.835991	-1	-0.0673002	-0.360669	-0.287659	-0.868153	-1	-0.935181	0.792728	0.211745	-0.119681	-0.785991	-0.831897	-0.774091	-0.93125	-1	-0.496046	-0.606469	-0.463182	-0.745305	-1	-0.902224	0.753645	0.458964	-0.16434	-0.783468	-0.237927	-0.589178	-0.751152	-1	-0.431179	-0.43295	-0.646162	-0.827083	-1	-0.935423	0.768256	0.619333	0.195363	-0.786505	-1	-1	-1	-1	-1	-1
AAK19155.1	-0.558865	0.949288	-0.268674	-0.517084	0	-0.212828	0.978564	-0.475254	-0.860002	-0.627451	-0.967517	0.940152	0.699957	0.223438	-0.933894	0.85899	-0.364196	-0.725	-0.75	-0.516065	0.975788	-0.700249	-0.626697	-0.802696	-0.899237	0.908522	0.708165	0.151827	-0.934421	0.977935	-0.438535	-0.410138	0	-0.543018	0.977426	-0.739345	-0.849812	-0.720588	-0.967661	0.908448	0.855102	0.462061	-0.933069	-1	-1	-1	-1	-1	-1
AAK19156.1	-0.67238	-0.153814	-0.75549	-0.703872	-1	-0.511234	-0.314061	-0.320942	-0.895983	-1	-0.982307	0.894858	0.327475	0.339597	-0.896748	-0.835181	-0.757158	-0.86875	-1	-0.690787	-0.706207	-0.679644	-0.763217	-1	-0.948871	0.864416	0.684715	0.287383	-0.896729	-0.117818	-0.730728	-0.576037	-1	-0.726817	-0.383867	-0.654106	-0.856539	-1	-0.979391	0.863836	0.675223	0.530286	-0.896428	-1	-1	-1	-1	-1	-1
AAK19158.1	-0.902782	-0.554275	-0.611518	-0.876993	-1	0.139815	-0.576598	-0.152799	-0.844818	-1	-0.908672	0.71072	0.105015	-0.400389	-0.700859	-0.522373	-0.406726	-0.90625	-1	-0.288319	-0.387117	-0.474027	-0.49095	-1	-0.623773	0.689056	0.482413	-0.391474	-0.690133	-0.655495	-0.761714	-0.870968	-1	-0.347706	-0.701564	-0.579173	-0.868586	-1	-0.945101	0.680147	0.567791	-0.0448971	-0.708008	-1	-1	-1	-1	-1	-1
AAK26629.1	-0.54313	0.9671	0.000393874	-0.512528	1	-0.0167337	0.971681	-0.492544	-0.864967	-0.279621	-0.957688	0.950183	0.712816	0.120164	-0.939923	0.16523	-0.203497	-0.7125	-0.5	-0.425163	0.321709	-0.66945	-0.622676	-0.618483	-0.877913	0.91686	0.67832	0.0523903	-0.940254	0.995629	-0.256275	-0.419355	1	-0.405616	0.970177	-0.747933	-0.857064	-0.459716	-0.958584	0.919368	0.861312	0.386257	-0.939215	-1	-1	-1	-1	-1	-1
AAK33158.1	-0.793762	-0.0199078	-0.695614	-0.731207	-1	-0.170487	-0.188397	-0.242706	-0.827613	-1	-0.963826	0.844967	0.194599	-0.0558993	-0.844165	0.00102627	-0.504865	-0.8375	-1	-0.44464	-0.0304454	-0.5905	-0.547739	-1	-0.83906	0.821283	0.608186	-0.102709	-0.842674	-0.495004	-0.772065	-0.677419	-1	-0.5524	-0.670084	-0.623833	-0.831605	-1	-0.973083	0.811155	0.611054	0.247094	-0.843995	-1	-1	-1	-1	-1	-1
AAK33267.1	-0.696544	0.124057	-0.417492	-0.57631	-1	-0.149031	-0.141593	-0.505511	-0.807311	-1	-0.959808	0.9033	0.447492	0.0645855	-0.897047	0.0439245	-0.483808	-0.7	-1	-0.499574	-0.149697	-0.772259	-0.418025	-1	-0.88305	0.870694	0.784907	0.0354742	-0.895716	0.158201	-0.493808	-0.56682	-1	-0.477919	-0.202237	-0.659045	-0.842382	-1	-0.958334	0.874686	0.637963	0.329046	-0.897062	0.922929	0.922929	-0.333333	-1	-0.830126	-0.873905
AAK33444.1	-0.0918797	0.267812	-0.386599	0.18451	-1	-0.64836	-0.00471976	-0.741949	-0.818613	-1	-0.989765	0.979523	0.897128	0.707012	-0.977964	0.282841	-0.513918	-0.1625	-1	-0.804769	0.138314	-0.890901	-0.436738	-1	-0.961855	0.946047	0.938179	0.705973	-0.977876	0.224188	-0.436858	0.179724	-1	-0.765798	-0.30496	-0.82394	-0.85118	-1	-0.983926	0.948092	0.950321	0.788727	-0.977768	-1	-1	-1	-1	-1	-1
AAK33494.1	-0.831413	0.819363	-0.0644513	-0.785877	-0.5	0.222126	0.817306	-0.0728334	-0.835713	-0.540785	-0.888581	0.842093	-0.0150021	-0.21368	-0.816253	0.823071	-0.198088	-0.85	-0.5	-0.352976	0.893577	-0.555146	-0.498025	-0.0271903	-0.686583	0.798743	0.554892	-0.107333	-0.804097	0.143214	-0.298133	-0.769585	-1	-0.185022	-0.181319	-0.444122	-0.855371	-1	-0.900339	0.826666	0.447733	0.0352366	-0.825506	-1	-1	-1	-1	-1	-1
AAK33792.1	-0.64091	0.178751	-0.248934	-0.498861	-1	-0.278335	0.0434612	-0.577696	-0.806089	-1	-0.957953	0.916831	0.52036	0.316031	-0.909005	-0.306445	-0.456186	-0.55625	-1	-0.620192	-0.351703	-0.808481	-0.266361	-1	-0.894985	0.880936	0.821147	0.326585	-0.907019	0.212531	-0.212215	-0.62212	-1	-0.451284	-0.00735218	-0.777778	-0.88282	-1	-0.944737	0.895127	0.751811	0.483193	-0.910111	-1	-1	-1	-1	-1	-1
AAK33814.1	-0.870188	0.430847	-0.220558	-0.872437	-0.75	0.0608131	0.105015	-0.181759	-0.887646	-0.709924	-0.878277	0.773256	0.100729	-0.0941535	-0.7488	-0.18986	-0.605017	-0.90625	-1	-0.453939	-0.24546	-0.609804	-0.603641	-1	-0.804969	0.726767	0.612449	-0.14786	-0.746648	0.462948	-0.202969	-0.861751	-0.666667	-0.271736	0.0574713	-0.515405	-0.890369	-0.709924	-0.857021	0.764993	0.526392	0.227187	-0.747779	0.849711	0.849711	-0.333333	-1	-0.643876	-0.725191
AAK34188.1	-0.572352	0.56622	-0.377531	-0.52164	-0.75	-0.402897	0.406883	-0.543549	-0.855746	-0.90404	-0.971121	0.930162	0.516074	0.404058	-0.925818	0.575123	-0.408631	-0.7	-0.75	-0.623859	0.516487	-0.789828	-0.58042	-0.796717	-0.903373	0.899049	0.782776	0.366305	-0.925624	-0.0532889	-0.511528	-0.456221	-1	-0.659447	-0.414725	-0.773269	-0.85735	-1	-0.971012	0.898557	0.766301	0.582136	-0.925287	0.757225	0.757225	-0.333333	-1	-0.888082	-0.909091
AAK34428.1	-0.828042	-0.213956	-0.479002	-0.835991	-1	-0.167137	-0.264307	-0.333477	-0.890347	-1	-0.933628	0.811082	0.297471	0.0546906	-0.802534	-0.513957	-0.68185	-0.8875	-1	-0.626687	-0.369952	-0.685934	-0.630221	-1	-0.877869	0.762336	0.710296	0.192147	-0.78931	-0.17756	-0.453411	-0.815668	-1	-0.384845	-0.331469	-0.544176	-0.886356	-1	-0.92377	0.801044	0.617264	0.220747	-0.812055	0.996146	0.996146	-0.333333	1	-0.701213	-0.78635
AAK34472.1	-0.869626	-0.104778	-0.404328	-0.872437	-1	0.0273539	-0.185447	-0.230171	-0.88832	-1	-0.903158	0.770455	0.156022	-0.149589	-0.754543	-0.0821018	-0.0868193	-0.90625	-1	-0.244662	-0.0277351	-0.599393	-0.605148	-1	-0.550814	0.766985	0.618845	-0.278823	-0.75833	-0.598043	-0.736493	-0.861751	-1	-0.528334	-0.429222	-0.617606	-0.890786	-1	-0.952909	0.718649	0.592424	0.23632	-0.747785	0.895954	0.894027	0.333333	-1	-0.63673	-0.452471
AAK34691.1	-0.353751	0.388307	-0.241785	-0.15262	-0.5	-0.367878	0.370108	-0.830992	-0.818443	-0.871296	-0.978835	0.965183	0.764252	0.432088	-0.960959	0.3789	-0.278851	-0.325	-0.75	-0.612444	0.482699	-0.935582	-0.366899	-0.863675	-0.920952	0.932776	0.942443	0.42625	-0.960481	0.420691	-0.418184	-0.262673	-0.666667	-0.620433	0.0533292	-0.802469	-0.870287	-0.935648	-0.976842	0.93357	0.838543	0.589128	-0.960882	-1	-1	-1	-1	-1	-1
AAK34694.1	-0.745434	-0.264878	-0.720123	-0.799544	-1	0.00102995	-0.156932	-0.364599	-0.917788	-1	-0.973205	0.889082	0.340334	-0.283934	-0.888325	-0.56876	-0.707997	-0.85625	-1	-0.45522	-0.411148	-0.701551	-0.671011	-1	-0.921986	0.851962	0.731614	-0.213016	-0.881644	-0.228143	-0.68154	-0.788018	-1	-0.342789	-0.218391	-0.362104	-0.909003	-1	-0.969075	0.865678	0.480853	0.00288738	-0.893471	0.776493	0.776493	-0.333333	-1	-0.814853	-0.85124
AAK92094.1	-0.506041	0.00335289	-0.493397	-0.517084	-1	-0.610959	-0.274533	-0.478712	-0.881176	-1	-0.980187	0.936787	0.43892	0.603523	-0.935015	-0.41523	-0.668068	-0.6875	-1	-0.829937	-0.642425	-0.758811	-0.619611	-1	-0.952778	0.900989	0.780644	0.661035	-0.932885	0.0383014	-0.482493	-0.465438	-1	-0.710063	-0.342239	-0.726033	-0.877952	-1	-0.973273	0.909018	0.702132	0.676001	-0.936157	-1	-1	-1	-1	-1	-1
AAL18599.1	-0.864569	0.825859	-0.24374	-0.849658	-0.75	0.103731	0.538446	-0.326129	-0.865696	-0.720588	-0.885973	0.787537	0.361766	-0.160248	-0.764659	-0.633005	-0.580483	-0.9125	-1	-0.328896	-0.29804	-0.55623	-0.643665	-1	-0.800471	0.759447	0.597527	-0.414512	-0.778082	0.855329	-0.325068	-0.806452	-0.666667	-0.352771	0.513928	-0.665271	-0.852159	-0.720588	-0.883376	0.759208	0.691782	0.261876	-0.754323	-1	-1	-1	-1	-1	-1
AAM22954.1	-0.786457	-0.305951	-0.380513	-0.822323	-1	-0.216886	-0.632842	-0.136373	-0.910485	-1	-0.938417	0.847575	0.26318	0.169258	-0.838067	-0.395115	-0.450836	-0.85	-1	-0.536854	-0.438793	-0.58703	-0.595733	-1	-0.827144	0.815889	0.693242	0.141598	-0.836111	-0.268943	-0.44142	-0.843318	-1	-0.50902	-0.724552	-0.406763	-0.920795	-1	-0.936123	0.822238	0.522252	0.410407	-0.837614	0.899807	0.840077	0.333333	-1	-0.774164	-0.649635
AAM99537.1	-0.706097	0.397946	-0.381631	-0.630979	-0.75	-0.0936361	0.630088	-0.440674	-0.832951	-0.862816	-0.95611	0.902275	0.47321	0.0141357	-0.894854	-0.162562	-0.545258	-0.6625	-1	-0.492818	-0.275454	-0.674005	-0.325187	-1	-0.893836	0.867326	0.797698	-0.0204184	-0.893596	0.430266	-0.29176	-0.732719	-0.666667	-0.365623	0.610438	-0.722169	-0.899762	-0.862816	-0.939915	0.880654	0.726972	0.303492	-0.8943	-1	-1	-1	-1	-1	-1
AAM99541.1	-0.51728	0.379296	-0.469691	-0.425968	-0.75	-0.481317	0.227532	-0.861249	-0.842242	-0.914607	-0.978652	0.938948	0.772825	0.453542	-0.936513	0.392036	-0.558959	-0.525	-0.75	-0.710603	0.351703	-0.950765	-0.408816	-0.819101	-0.935888	0.905366	0.946706	0.463189	-0.935323	0.322231	-0.45528	-0.520737	-1	-0.639212	-0.0411101	-0.736554	-0.888119	-1	-0.971234	0.910828	0.828193	0.591134	-0.936933	-1	-1	-1	-1	-1	-1
AAN37923.1	-0.210452	0.451383	-0.435428	-0.0250569	-1	-0.674148	0.0672566	-0.85174	-0.832024	-1	-0.988485	0.971012	0.759966	0.713469	-0.969617	0.462644	-0.412411	-0.3	-1	-0.783201	0.204445	-0.945993	-0.460039	-1	-0.947033	0.938859	0.940311	0.724263	-0.969252	0.141132	-0.558746	-0.0414747	-1	-0.820768	-0.453039	-0.886205	-0.861317	-1	-0.985563	0.938612	0.848893	0.785477	-0.969588	-1	-1	-1	-1	-1	-1
AAN47806.1	-0.86794	-0.00125733	-0.615112	-0.840547	-1	-0.148913	-0.121731	-0.39356	-0.849556	-1	-0.931989	0.753676	0.353193	-0.0402882	-0.748616	-0.594417	-0.726676	-0.875	-1	-0.537354	-0.481073	-0.572064	-0.479468	-1	-0.867071	0.715436	0.654871	-0.039562	-0.742324	0.0337219	-0.531259	-0.843318	-1	-0.426458	-0.181319	-0.698765	-0.87762	-1	-0.917177	0.740365	0.687642	0.228177	-0.751966	-1	-1	-1	-1	-1	-1
AAN48316.1	-0.839843	-0.311819	-0.588482	-0.822323	-1	-0.0556679	-0.212783	-0.293711	-0.864038	-1	-0.940867	0.806794	0.254608	-0.143086	-0.800975	-0.443144	-0.568248	-0.90625	-1	-0.373352	-0.437709	-0.47099	-0.671373	-1	-0.823245	0.786015	0.499467	-0.305861	-0.806507	-0.274771	-0.64784	-0.760369	-1	-0.479485	-0.277208	-0.649168	-0.842445	-1	-0.947622	0.773322	0.640033	0.225726	-0.79682	-1	-1	-1	-1	-1	-1
AAN48653.1	-0.816241	-0.0324811	-0.580444	-0.685649	-1	-0.194267	-0.319961	-0.649017	-0.75783	-1	-0.947805	0.821888	0.563223	0.0349485	-0.817336	-0.905993	-0.846855	-0.85625	-1	-0.560774	-0.497877	-0.657738	-0.555221	-1	-0.94462	0.785343	0.657003	-0.0660031	-0.819036	0.00270608	-0.560163	-0.557604	-1	-0.507045	-0.39008	-0.825658	-0.743254	-1	-0.942256	0.796188	0.789071	0.326108	-0.815894	0.807322	0.807322	-0.333333	-1	-0.745345	-0.798883
AAN79749.1	-0.932565	-0.611065	-0.848628	-0.895216	-1	-0.163841	-0.562439	-0.47266	-0.808569	-1	-0.929086	0.537389	0.374625	-0.14532	-0.546566	-0.868637	-0.815219	-0.8875	-1	-0.538357	-0.555877	-0.755775	-0.174733	-1	-0.841691	0.498387	0.748668	-0.095806	-0.527554	-0.572023	-0.651809	-0.935484	-1	-0.352911	-0.645439	-0.32088	-0.91123	-1	-0.891623	0.566211	0.342372	0.0380617	-0.576489	-1	-1	-1	-1	-1	-1
AAR88321.1	-0.59483	0.0525985	-0.23432	-0.439636	-1	-0.24631	-0.0731563	-0.453642	-0.807546	-1	-0.962589	0.930855	0.43892	0.283623	-0.923598	0.0720443	-0.518805	-0.65	-1	-0.612124	0.0754359	-0.676825	-0.484452	-1	-0.917275	0.894447	0.723087	0.266952	-0.92263	0.0258118	-0.312705	-0.364055	-1	-0.497587	-0.292741	-0.72861	-0.824298	-1	-0.957044	0.903582	0.729042	0.481951	-0.923662	0.803468	0.803468	-0.333333	-1	-0.879027	-0.904255
AAR88322.1	-0.69542	-0.0165549	-0.412364	-0.77221	-1	-0.25011	-0.332547	-0.134212	-0.924433	-1	-0.959659	0.898498	0.186027	0.194036	-0.892534	-0.890805	-0.845972	-0.9125	-1	-0.637481	-0.587858	-0.585945	-0.83085	-1	-0.965187	0.859295	0.595395	0.108105	-0.893507	0.0185262	-0.460523	-0.64977	-1	-0.531948	-0.403334	-0.566506	-0.873009	-1	-0.95575	0.870558	0.606914	0.430811	-0.892003	0.803468	0.803468	-0.333333	-1	-0.841236	-0.874346
ABN54438.1	-0.585277	0.195096	-0.231081	-0.52164	-1	-0.38545	0.0302852	-0.589799	-0.849488	-1	-0.963417	0.927739	0.546078	0.459793	-0.920978	0.161535	-0.329443	-0.6375	-1	-0.637667	0.170476	-0.814554	-0.477843	-1	-0.887172	0.895145	0.833937	0.449876	-0.920051	0.228768	-0.375311	-0.548387	-1	-0.615981	-0.0804598	-0.723671	-0.877985	-1	-0.96182	0.898259	0.706272	0.612019	-0.920826	-1	-1	-1	-1	-1	-1
ABP89149.1	-0.912897	-0.0559514	-0.300768	-0.872437	-1	0.268457	0.0568338	0.203804	-0.815186	-1	-0.840861	0.700066	0.00642949	-0.397003	-0.668207	-0.626026	-0.730895	-0.9	-1	-0.379689	-0.345921	-0.416332	-0.404467	-1	-0.812832	0.634778	0.444042	-0.399011	-0.657647	-0.0206078	-0.165409	-0.870968	-1	-0.0736221	0.00673087	-0.392378	-0.855868	-1	-0.789109	0.720537	0.520182	-0.0365369	-0.675067	0.780347	0.780347	-0.333333	-1	-0.517174	-0.612903
ABP89196.1	-0.86794	-0.0827745	-0.61889	-0.895216	-1	-0.280382	-0.32586	-0.371947	-0.919424	-1	-0.932485	0.738947	0.344621	0.122545	-0.735088	-0.0605501	-0.427034	-0.90625	-1	-0.531689	-0.156744	-0.629758	-0.609601	-1	-0.721342	0.716484	0.657003	0.145643	-0.727521	-0.780183	-0.781787	-0.907834	-1	-0.610259	-0.970384	-0.68803	-0.928012	-1	-0.961444	0.706911	0.683502	0.32497	-0.740622	-1	-1	-1	-1	-1	-1
ABP90369.1	-0.738129	0.590319	-0.274981	-0.626424	-0.75	-0.260171	0.45703	-0.526259	-0.803224	-0.847083	-0.942818	0.877204	0.524646	0.279454	-0.867088	-0.223317	-0.502713	-0.75625	-1	-0.591841	-0.333815	-0.654918	-0.45674	-1	-0.870557	0.8423	0.706033	0.231704	-0.866624	0.621357	-0.351565	-0.585253	-0.666667	-0.526322	0.428187	-0.764681	-0.826619	-0.847083	-0.938679	0.851312	0.770441	0.497294	-0.866131	-1	-1	-1	-1	-1	-1
ABP90422.1	-0.742624	-0.215842	-0.705236	-0.826879	-1	-0.408799	-0.513864	-0.350767	-0.938296	-1	-0.972474	0.865584	0.276039	0.237796	-0.866238	-0.860222	-0.815416	-0.85	-1	-0.686885	-0.708375	-0.69461	-0.660217	-1	-0.951169	0.83015	0.699638	0.240055	-0.863511	-0.179434	-0.524979	-0.852535	-1	-0.56422	-0.594284	-0.5489	-0.937345	-1	-0.954344	0.845127	0.555372	0.433773	-0.867436	-1	-1	-1	-1	-1	-1
ACF35726.1	-0.847148	0.145641	-0.42541	-0.872437	-1	0.0725415	0.0102262	-0.296737	-0.911642	-1	-0.919255	0.809665	0.233176	-0.217417	-0.796394	-0.683087	-0.717632	-0.90625	-1	-0.419241	-0.540519	-0.667498	-0.657273	-1	-0.879442	0.769377	0.67832	-0.300774	-0.796358	0.179642	-0.353963	-0.861751	-1	-0.293365	-0.0423527	-0.385507	-0.905203	-1	-0.89979	0.793336	0.375492	0.155265	-0.793897	0.949904	0.949904	-0.333333	1	-0.675384	-0.762376
ACF35754.1	-0.737005	0.231978	-0.576273	-0.580866	-1	-0.185076	0.0283186	-0.192998	-0.773236	-1	-0.964152	0.882317	0.117874	0.0256348	-0.878998	-0.342365	-0.594503	-0.65	-1	-0.50913	-0.254133	-0.615226	-0.223062	-1	-0.89487	0.851093	0.620976	-0.0160619	-0.877855	0.265404	-0.564073	-0.64977	-1	-0.501576	-0.0232992	-0.599141	-0.854176	-1	-0.958941	0.854309	0.571931	0.315437	-0.878166	-1	-1	-1	-1	-1	-1
ACU44469.1	-0.56336	-0.106454	-0.674201	-0.580866	-1	-0.52213	-0.414946	-0.6823	-0.884807	-1	-0.984647	0.927817	0.811402	0.396335	-0.928174	-0.0837438	-0.725764	-0.775	-1	-0.722246	-0.238594	-0.857499	-0.691546	-1	-0.95611	0.895052	0.869964	0.379295	-0.927443	-0.276436	-0.658667	-0.465438	-1	-0.715199	-0.566532	-0.84219	-0.862545	-1	-0.980143	0.897225	0.908922	0.562717	-0.928187	-1	-1	-1	-1	-1	-1
ACZ17766.1	-0.848834	0.56119	-0.205479	-0.753986	-0.75	-0.0360379	0.60059	-0.317484	-0.775884	-0.746667	-0.892788	0.796637	0.26318	0.035269	-0.775405	-0.471675	-0.42363	-0.8125	-1	-0.462388	-0.140121	-0.677909	-0.307692	-1	-0.751455	0.75999	0.693242	-0.00887553	-0.773288	0.592423	-0.278025	-0.760369	-0.666667	-0.370284	0.579372	-0.524638	-0.834043	-0.746667	-0.886891	0.778856	0.503622	0.319719	-0.774407	-1	-1	-1	-1	-1	-1
ADE88959.1	-0.221691	0.279338	-0.423347	0.175399	-1	-0.665167	-0.122911	-0.734601	-0.780609	-1	-0.987937	0.970314	0.648521	0.708611	-0.968782	0.29413	-0.390424	-0.03125	-1	-0.781298	-0.0611618	-0.821494	-0.242177	-1	-0.944276	0.938061	0.85291	0.73449	-0.968174	0.156744	-0.55109	-0.0322581	-1	-0.806267	-0.182562	-0.86817	-0.858006	-1	-0.985107	0.93824	0.830263	0.769538	-0.969031	0.899807	0.899807	-0.333333	-1	-0.932322	-0.949153
ADE89421.1	-0.163248	1	-0.137283	0.070615	1	-0.525621	0.916814	-0.713853	-0.823501	-0.6	-0.982636	0.977394	0.729961	0.685244	-0.973591	1	0.023576	-0.25	1	-0.625811	0.985003	-0.871597	-0.453441	-0.152632	-0.912909	0.947336	0.861437	0.656348	-0.973821	0.359076	-0.518484	0.078341	-1	-0.805837	0.00341721	-0.857864	-0.852604	-1	-0.985107	0.94248	0.869592	0.791265	-0.973025	-1	-1	-1	-1	-1	-1
ADE91247.1	-0.616746	0.416806	-0.495947	-0.444191	-1	-0.457283	-0.0399213	-0.69786	-0.795636	-1	-0.972986	0.916406	0.644235	0.409495	-0.913652	-0.220854	-0.549201	-0.525	-1	-0.684705	-0.399042	-0.796985	-0.262056	-1	-0.918194	0.883662	0.814752	0.411053	-0.912202	0.449001	-0.489271	-0.557604	-1	-0.637681	-0.0951641	-0.849919	-0.871087	-1	-0.966333	0.888795	0.828193	0.565593	-0.913974	0.872832	0.872832	-0.333333	-1	-0.867502	-0.899018
ADE91828.1	-0.834785	0.325859	-0.140759	-0.826879	-0.5	0.0234592	0.398427	-0.556084	-0.874368	-0.532308	-0.894597	0.820336	0.554651	-0.00503107	-0.798044	-0.662151	-0.64818	-0.90625	-1	-0.500035	-0.421086	-0.797636	-0.680473	-1	-0.859957	0.772749	0.838201	-0.0721072	-0.797535	0.358659	-0.225327	-0.769585	-0.333333	-0.325264	0.36647	-0.595706	-0.8527	-0.532308	-0.88797	0.802574	0.596564	0.290069	-0.797214	0.865125	0.865125	-0.333333	-1	-0.710517	-0.778462
AEB91475.1	-0.871312	0.241408	-0.568745	-0.85877	-1	0.0745626	-0.0452311	-0.111735	-0.868412	-1	-0.92404	0.772828	0.0492928	-0.295909	-0.763753	-0.777094	-0.694158	-0.93125	-1	-0.422337	-0.402114	-0.574667	-0.707101	-1	-0.847823	0.730649	0.586868	-0.278257	-0.755095	0.274771	-0.594867	-0.797235	-1	-0.332952	-0.100756	-0.492432	-0.837971	-1	-0.926764	0.751785	0.518112	0.0479394	-0.767071	0.830443	0.830443	-0.333333	-1	-0.644875	-0.723077
AER01005.1	-0.907839	-0.300922	-0.313322	-0.886105	-1	0.379567	-0.192724	-0.10871	-0.850542	-1	-0.850762	0.732451	0.160309	-0.542963	-0.701635	-0.715722	-0.541545	-0.9375	-1	-0.293751	-0.401391	-0.573148	-0.64497	-1	-0.695851	0.673334	0.574078	-0.468283	-0.682603	-0.263947	-0.41912	-0.843318	-1	-0.109844	-0.256084	-0.548685	-0.833061	-1	-0.859993	0.724442	0.594494	-0.15756	-0.710978	-1	-1	-1	-1	-1	-1
AER03729.1	-0.64653	0.823554	-0.466184	-0.544419	-0.5	-0.284379	0.630678	-0.729847	-0.825632	-0.769697	-0.968706	0.914786	0.845692	0.208481	-0.910711	0.375411	-0.50047	-0.81875	-0.75	-0.641398	0.239498	-0.884828	-0.695804	-0.756061	-0.902109	0.87755	0.889149	0.345291	-0.904481	0.853039	-0.580477	-0.327189	-0.666667	-0.555978	0.611059	-0.759313	-0.788201	-0.884848	-0.970125	0.885858	0.925481	0.38368	-0.912936	0.853565	0.853565	-0.333333	-1	-0.858335	-0.890909
AER04228.1	-0.776904	-0.370704	-0.558085	-0.690205	-1	-0.249879	-0.348673	-0.837908	-0.811684	-1	-0.955612	0.852675	0.785684	0.116523	-0.848576	-0.561576	-0.677216	-0.84375	-1	-0.518107	-0.253049	-0.539529	-0.595615	-1	-0.902454	0.825359	0.586868	-0.0504143	-0.853538	-0.333264	-0.584153	-0.585253	-1	-0.578486	-0.420317	-0.919485	-0.798668	-1	-0.954334	0.821441	0.896502	0.414046	-0.845146	0.922929	0.922929	-0.333333	-1	-0.77337	-0.831776
BAB62098.1	-0.817926	0.75922	0.206801	-0.594533	0.25	0.552858	0.784464	-0.408256	-0.667982	0.0704226	-0.869891	0.882819	0.426061	-0.484604	-0.847845	-0.0523399	-0.259542	-0.775	-0.75	-0.17994	0.24022	-0.723457	-0.297941	-0.546479	-0.730166	0.836348	0.774249	-0.539376	-0.845564	0.789134	-0.0566112	-0.493088	0.333333	-0.00376995	0.773014	-0.664627	-0.703326	-0.143662	-0.875101	0.863104	0.700062	-0.0640074	-0.848311	-1	-1	-1	-1	-1	-1
CAA34403.1	-0.0879461	0.697192	-0.578832	0.280182	-0.75	-0.807964	0.362832	-0.747569	-0.799993	-0.954051	-0.993895	0.976877	0.648521	0.805252	-0.976889	-0.22147	-0.609243	0.21875	-1	-0.885434	-0.451983	-0.893721	-0.183797	-1	-0.969438	0.943874	0.884886	0.825452	-0.976581	0.727519	-0.494978	-0.18894	-0.666667	-0.836111	0.328984	-0.834246	-0.898119	-0.954051	-0.985644	0.946254	0.819913	0.851616	-0.97682	0.799615	0.799615	-0.333333	-1	-0.945116	-0.956469
CAA37206.1	-0.82748	0.222967	0.193377	-0.826879	-0.75	0.13208	0.143756	-0.136806	-0.8817	-0.775148	-0.864397	0.838124	0.130733	0.0358516	-0.80445	0.0860016	-0.0313996	-0.90625	-1	-0.361521	0.0673051	-0.587247	-0.692763	-1	-0.629274	0.801667	0.595395	0.0221534	-0.800729	0.256453	-0.171727	-0.769585	-0.666667	-0.305878	0.0982707	-0.517123	-0.858366	-0.775148	-0.884826	0.812944	0.580211	0.298493	-0.80554	-1	-1	-1	-1	-1	-1
CAA48133.1	-0.658893	0.629086	-0.0154421	-0.594533	-0.5	0.00342535	0.680039	-0.547439	-0.844081	-0.761755	-0.942732	0.924126	0.678526	0.0864971	-0.910681	0.6367	-0.339121	-0.6875	-0.5	-0.433909	0.767459	-0.793298	-0.457439	-0.495298	-0.865994	0.88934	0.82541	-0.0174525	-0.912078	0.128643	-0.103584	-0.62212	-1	-0.348866	-0.0123227	-0.719807	-0.876943	-1	-0.933963	0.897639	0.844753	0.408026	-0.907574	-1	-1	-1	-1	-1	-1
CAA63564.1	0.505479	-0.00419111	-0.665684	0.731207	-1	-1	-0.40354	-0.851308	-0.846673	-1	-1	0.996947	0.811402	1	-0.997594	-0.0983169	-0.737286	0.05	-1	-1	-0.370494	-0.945776	-0.57082	-1	-0.987476	0.963663	0.953102	1	-0.997868	0.0308077	-0.627825	0.97235	-1	-1	-0.478099	-0.908535	-0.848787	-1	-0.993533	0.964269	0.908922	1	-0.997361	0.953757	0.953757	-0.333333	1	-0.963634	-0.973432
CAA71822.1	-0.860635	-0.190905	-0.601466	-0.895216	-1	0.00340142	-0.109145	-0.458829	-0.926206	-1	-0.933763	0.782999	0.378911	-0.224027	-0.776471	-0.166461	-0.374943	-0.9125	-1	-0.372318	0.0423706	-0.748834	-0.652605	-1	-0.710172	0.75782	0.750799	-0.180454	-0.766685	-0.765404	-0.789168	-0.898618	-1	-0.426682	-0.729108	-0.633494	-0.924502	-1	-0.964483	0.752424	0.640033	0.0516759	-0.784826	-1	-1	-1	-1	-1	-1
CAA88137.1	-0.809497	-0.0331098	-0.341099	-0.681093	-1	0.0138245	-0.163422	-0.302356	-0.763606	-1	-0.927133	0.845522	0.288898	-0.0991184	-0.832373	-0.0119048	-0.353568	-0.7875	-1	-0.433806	-0.00749842	-0.670318	-0.363825	-1	-0.773981	0.8092	0.706033	-0.0272314	-0.823804	-0.147377	-0.500714	-0.64977	-1	-0.356309	-0.245728	-0.590982	-0.803335	-1	-0.936577	0.822523	0.569861	0.146621	-0.838088	-1	-1	-1	-1	-1	-1
CAA88138.1	-0.810059	0.55176	-0.473281	-0.735763	-0.75	-0.0642309	0.444444	-0.237951	-0.813155	-0.794038	-0.939423	0.838708	0.288898	-0.0713007	-0.83016	-0.277299	-0.669519	-0.825	-1	-0.513267	-0.194146	-0.638	-0.474672	-1	-0.884137	0.798081	0.706033	-0.0562769	-0.824906	0.583056	-0.458999	-0.705069	-0.666667	-0.374402	0.414932	-0.550188	-0.833939	-0.794038	-0.931092	0.819668	0.526392	0.201657	-0.832908	-1	-1	-1	-1	-1	-1
CAB46338.1	-0.467266	0.375524	-0.219727	-0.129841	-1	-0.341273	0.040708	-0.553058	-0.759664	-1	-0.972291	0.951835	0.74282	0.41042	-0.946357	0.215517	-0.385598	-0.31875	-1	-0.639002	0.180052	-0.796118	-0.229198	-1	-0.918769	0.91757	0.861437	0.415783	-0.945389	0.407993	-0.304141	-0.225806	-1	-0.548838	-0.0243347	-0.74643	-0.835699	-1	-0.966593	0.923403	0.875802	0.562708	-0.946655	-1	-1	-1	-1	-1	-1
CAC98661.1	-0.746558	0.01886	-0.46693	-0.507973	-1	0.0303836	0.0072763	-0.381024	-0.711536	-1	-0.954733	0.890296	0.288898	-0.186562	-0.883256	-0.23358	-0.453883	-0.55	-1	-0.322969	0.0212305	-0.709793	0.0341526	-1	-0.853424	0.864858	0.706033	-0.344256	-0.886798	0.0537052	-0.532942	-0.64977	-1	-0.4786	-0.0454593	-0.576382	-0.849033	-1	-0.954457	0.851478	0.563651	0.30321	-0.873463	-1	-1	-1	-1	-1	-1
CAE55522.1	-0.802754	-0.411358	-0.788717	-0.785877	-1	-0.437438	-0.714848	-0.217203	-0.866322	-1	-0.970536	0.816231	0.18174	0.229463	-0.819702	-0.703612	-0.73745	-0.86875	-1	-0.650584	-0.656338	-0.627589	-0.619412	-1	-0.911071	0.787253	0.62524	0.209461	-0.817256	-0.373647	-0.749133	-0.741935	-1	-0.675945	-0.805944	-0.605153	-0.859641	-1	-0.969134	0.787586	0.604844	0.443335	-0.820024	-1	-1	-1	-1	-1	-1
EDK22348.1	-0.937623	-0.684619	-0.807068	-0.917995	-1	0.338267	-0.281809	0.575535	-0.84685	-1	-0.91395	0.611306	-0.661809	-0.752836	-0.610207	-0.861043	-0.767975	-0.95	-1	-0.235302	-0.494083	-0.157792	-0.609967	-1	-0.788616	0.571675	0.173737	-0.75014	-0.593378	-0.645087	-0.756637	-0.889401	-1	-0.180582	-0.349902	-0.217391	-0.838178	-1	-0.91945	0.597474	0.197475	-0.285609	-0.618558	-1	-1	-1	-1	-1	-1
EET06073.1	-0.799382	0.0660101	-0.711202	-0.617312	-1	-0.251019	-0.260964	-0.0922844	-0.721705	-1	-0.964123	0.833914	0.12216	0.0368111	-0.83399	-0.801314	-0.779766	-0.76875	-1	-0.602021	-0.663204	-0.564906	-0.33981	-1	-0.926582	0.796706	0.571946	0.0716393	-0.828171	0.100541	-0.654174	-0.548387	-1	-0.515676	-0.327949	-0.529576	-0.758171	-1	-0.958109	0.81087	0.576071	0.274264	-0.836917	0.77264	0.77264	-0.333333	-1	-0.769544	-0.814433
ENR47700.1	-0.772408	-0.129296	-0.489313	-0.854214	-1	-0.259647	-0.267453	-0.211152	-0.944209	-1	-0.951043	0.855331	0.14745	0.165215	-0.849512	-0.492816	-0.486362	-0.94375	-1	-0.587783	-0.598699	-0.619347	-0.857092	-1	-0.847597	0.820695	0.629503	0.23333	-0.843027	-0.0934638	-0.603517	-0.769585	-1	-0.55925	-0.334783	-0.608159	-0.890201	-1	-0.95726	0.826853	0.588284	0.372664	-0.851569	0.822736	0.822736	-0.333333	-1	-0.78912	-0.834862
ENR50124.1	-0.911211	-0.325859	-0.419649	-0.931663	-1	0.0305301	-0.359489	0.351199	-0.925678	-1	-0.865452	0.667846	-0.25075	-0.16169	-0.646502	-0.298645	-0.332677	-0.95	-1	-0.334641	-0.187641	-0.342371	-0.70696	-1	-0.543229	0.652311	0.412279	-0.237753	-0.645493	-0.582431	-0.593808	-0.917051	-1	-0.428609	-0.844051	-0.291465	-0.908815	-1	-0.898989	0.634037	0.395984	0.188433	-0.643654	-1	-1	-1	-1	-1	-1
NP_045547.1	-0.763979	-0.25482	-0.494082	-0.85877	-1	-0.0823526	-0.455064	-0.412146	-0.95166	-1	-0.953263	0.872982	0.725675	-0.0596031	-0.866667	-0.676519	-0.551492	-0.925	-1	-0.493752	-0.446201	-0.725409	-0.815794	-1	-0.871348	0.836924	0.923257	-0.0224238	-0.861459	-0.218152	-0.573372	-0.806452	-1	-0.433614	-0.53236	-0.578959	-0.910836	-1	-0.95554	0.846099	0.569861	0.209758	-0.868895	-1	-1	-1	-1	-1	-1
NP_045688.1	-0.864007	-0.57565	-0.657169	-0.749431	-1	0.173817	-0.244248	0.346013	-0.741619	-1	-0.939283	0.79609	-0.212173	-0.467213	-0.790493	-0.647989	-0.651496	-0.8125	-1	-0.365957	-0.429397	-0.344973	-0.239222	-1	-0.834854	0.753644	0.456832	-0.377603	-0.776148	-0.536844	-0.642169	-0.751152	-1	-0.215516	-0.310345	-0.221471	-0.810615	-1	-0.938396	0.784432	0.309253	-0.156084	-0.803077	-1	-1	-1	-1	-1	-1
NP_045689.2	-0.851082	-0.507963	-0.757444	-0.71754	-1	0.128449	-0.27591	0.0983359	-0.73012	-1	-0.956347	0.809993	-0.190742	-0.46347	-0.809142	-0.692939	-0.740636	-0.80625	-1	-0.405087	-0.521005	-0.469255	-0.274948	-1	-0.886598	0.766278	0.467491	-0.347993	-0.794113	-0.469609	-0.705257	-0.695853	-1	-0.246675	-0.343689	-0.353086	-0.786515	-1	-0.9532	0.796086	0.375492	-0.15381	-0.820774	-1	-1	-1	-1	-1	-1
NP_049501.1	-0.967407	-0.171626	-0.436021	-0.940774	-1	0.256552	-0.370108	0.400908	-0.803959	-1	-0.71318	0.332345	-0.353193	-0.453751	-0.283518	-0.147578	-0.0807799	-0.95625	-1	-0.177337	-0.197398	-0.267541	-0.455488	-1	0.336146	0.348673	0.386698	-0.427131	-0.253393	-0.592423	-0.75207	-0.926267	-1	-0.313831	-0.705084	-0.304133	-0.827875	-1	-0.869071	0.285281	0.311323	-0.0877815	-0.301914	-1	-1	-1	-1	-1	-1
NP_212737.1	-0.670132	0.374686	-0.373928	-0.512528	-0.75	-0.286229	0.502262	-0.509401	-0.791823	-0.877023	-0.960913	0.906608	0.464638	0.25969	-0.900494	0.123563	-0.456649	-0.675	-1	-0.573216	0.173186	-0.774211	-0.417476	-1	-0.886253	0.87466	0.784907	0.220011	-0.89994	0.407161	-0.473714	-0.474654	-0.666667	-0.571163	0.475821	-0.650671	-0.823384	-0.877023	-0.959975	0.876911	0.741461	0.479066	-0.899902	0.94605	0.94605	-0.333333	1	-0.841158	-0.883495
NP_214802.1	-0.963473	-0.870495	-0.865112	-0.958998	-1	0.057208	-0.723304	0.410849	-0.887523	-1	-0.89062	0.321608	-0.451779	-0.431205	-0.333058	-0.925082	-0.835843	-0.9625	-1	-0.391721	-0.621646	-0.312439	-0.567308	-1	-0.778786	0.286211	0.337668	-0.441147	-0.313469	-0.829725	-0.743762	-0.953917	-1	-0.330675	-0.814849	-0.180676	-0.900266	-1	-0.87455	0.328901	0.193335	-0.0574738	-0.345447	0.895954	0.895954	-0.333333	-1	-0.00377971	-0.25
NP_214989.1	-0.905591	0.328793	-0.455597	-0.91344	-0.75	0.463254	0.592724	0.439378	-0.901547	-0.61809	-0.878856	0.751041	-0.486069	-0.723287	-0.728342	0.34257	-0.39272	-0.91875	-0.75	-0.119672	0.687235	-0.298124	-0.547739	-0.190955	-0.605215	0.72297	0.320614	-0.763724	-0.721245	-0.1301	-0.591422	-0.926267	-1	-0.121409	0.0342757	-0.127858	-0.923019	-1	-0.903501	0.727167	0.162492	-0.258795	-0.733329	0.830443	0.830443	-0.333333	-1	-0.536017	-0.638191
NP_215690.1	-0.955606	-0.512573	-0.658155	-0.949886	-1	-0.00757596	-0.511308	0.0858007	-0.881949	-1	-0.839712	0.394699	-0.100729	-0.240306	-0.383931	-0.948686	-0.831432	-0.96875	-1	-0.478795	-0.552263	-0.355818	-0.685315	-1	-0.801753	0.338083	0.369644	-0.24126	-0.366631	-0.474188	-0.601556	-0.926267	-1	-0.366005	-0.591592	-0.460655	-0.860735	-1	-0.829756	0.398763	0.468433	0.091648	-0.390806	-1	-1	-1	-1	-1	-1
NP_216402.1	-0.834785	0.871333	0.438233	-0.822323	-0.5	0.319166	0.895575	0.00713205	-0.869603	-0.532308	-0.832404	0.847453	0.126447	-0.0689586	-0.802391	-0.22578	-0.28098	-0.925	-1	-0.338317	-0.000813082	-0.51502	-0.744379	-1	-0.713791	0.797249	0.574078	-0.195274	-0.805592	0.9005	0.059486	-0.732719	-0.333333	-0.167319	0.890028	-0.489426	-0.829133	-0.532308	-0.846782	0.826103	0.578141	0.254561	-0.80062	0.861272	0.861272	-0.333333	-1	-0.711115	-0.778462
NP_216424.1	-0.601573	0.922255	-0.112552	-0.653759	0	-0.257288	0.711504	-0.327858	-0.901737	-0.589189	-0.956129	0.928744	0.258894	0.361916	-0.919468	0.379516	-0.239206	-0.7375	-0.75	-0.588895	0.306351	-0.683115	-0.607069	-0.782432	-0.866998	0.894281	0.680452	0.399179	-0.917013	0.951082	-0.304469	-0.668203	0	-0.507231	0.696179	-0.608159	-0.906843	-0.691892	-0.955824	0.901387	0.642103	0.501689	-0.921043	-1	-1	-1	-1	-1	-1
NP_216442.1	-0.92807	0.751467	0.0150863	-0.886105	-0.5	0.353438	0.704425	0.113464	-0.801989	-0.0440252	-0.743352	0.659323	-0.160737	-0.336168	-0.59762	-0.392447	-0.382105	-0.8875	-1	-0.332508	-0.342488	-0.461664	-0.216255	-1	-0.497261	0.58737	0.482413	-0.275243	-0.577066	0.781432	0.167444	-0.917051	-0.333333	0.123659	0.688723	-0.142673	-0.89161	-0.0440252	-0.654906	0.733153	0.205755	-0.0965837	-0.625904	-1	-1	-1	-1	-1	-1
NP_216496.1	-0.889295	0.0829841	-0.323261	-0.849658	-1	0.235746	0.0241888	-0.531446	-0.827237	-1	-0.874852	0.757268	0.533219	-0.36791	-0.732788	0.101806	-0.45976	-0.86875	-1	-0.27105	0.164875	-0.785273	-0.362348	-1	-0.693468	0.725517	0.827542	-0.465589	-0.733317	-0.0888843	-0.347253	-0.870968	-1	-0.23289	-0.313658	-0.424369	-0.882419	-1	-0.865443	0.738196	0.400124	0.0715025	-0.726398	-1	-1	-1	-1	-1	-1
NP_216547.1	-0.936499	0.0278709	0.197696	-0.917995	-1	0.493923	0.0190757	0.369786	-0.84988	-1	-0.671651	0.649389	-0.0621517	-0.415536	-0.564334	-0.702176	-0.510234	-0.93125	-1	-0.237298	-0.41946	-0.272747	-0.471154	-1	-0.560001	0.576942	0.482413	-0.575296	-0.573694	0.0626561	0.289688	-0.917051	-1	0.0629639	-0.033033	-0.319592	-0.880319	-1	-0.57906	0.68495	0.487063	0.075914	-0.546058	0.865125	0.851638	0.333333	-1	-0.351377	0
NP_217389.1	-0.89379	0.356035	-0.333857	-0.845103	-0.75	0.185995	0.712488	-0.0149125	-0.811552	-0.654545	-0.87174	0.740473	0.164595	-0.311146	-0.71613	-0.681445	-0.620386	-0.86875	-1	-0.413392	-0.259373	-0.504609	-0.339161	-1	-0.776774	0.683679	0.644212	-0.249739	-0.701497	0.388634	-0.228775	-0.861751	-0.666667	-0.102582	0.697214	-0.510682	-0.869439	-0.654545	-0.835238	0.757353	0.499483	-0.0376665	-0.730685	-1	-1	-1	-1	-1	-1
NP_218391.1	-0.961225	-0.791702	-0.858397	-0.949886	-1	0.280306	-0.713078	0.806354	-0.863646	-1	-0.892918	0.416584	-0.815688	-0.707366	-0.422125	-0.754926	-0.691669	-0.9625	-1	-0.199291	-0.531123	-0.0740701	-0.584615	-1	-0.60112	0.409509	0.156683	-0.781174	-0.414611	-0.858451	-0.839892	-0.935484	-1	-0.266761	-0.80408	-0.102738	-0.865957	-1	-0.924749	0.386689	0.0962534	-0.21677	-0.422647	0.822736	0.822736	-0.333333	-1	-0.0805616	-0.28
NP_218698.1	-0.817364	-0.610017	-0.703934	-0.849658	-1	-0.269403	-0.668043	-0.316188	-0.912719	-1	-0.959585	0.814408	0.284612	0.0637118	-0.814332	-0.645936	-0.732582	-0.875	-1	-0.551403	-0.475833	-0.614792	-0.611063	-1	-0.902798	0.785433	0.627372	-0.011683	-0.814581	-0.570983	-0.61808	-0.861751	-1	-0.565698	-0.756653	-0.660333	-0.919316	-1	-0.949578	0.787067	0.654523	0.3721	-0.810641	0.791908	0.791908	-0.333333	-1	-0.746099	-0.797753
NP_219206.1	-0.834785	-0.1886	-0.655684	-0.881549	-1	-0.11315	-0.370305	-0.242706	-0.931552	-1	-0.949908	0.807809	0.250321	-0.106628	-0.804952	-0.866585	-0.787292	-0.925	-1	-0.50132	-0.602313	-0.462965	-0.744379	-1	-0.915322	0.772554	0.467491	-0.161134	-0.803359	-0.152373	-0.598166	-0.852535	-1	-0.448017	-0.443098	-0.623833	-0.905728	-1	-0.941889	0.784287	0.637963	0.213804	-0.804529	0.884393	0.884393	-0.333333	-1	-0.707526	-0.778462
NP_219475.1	-0.917954	-0.445935	-0.813112	-0.904328	-1	-0.072477	-0.655064	0.0261509	-0.863734	-1	-0.93348	0.625692	0.0321474	-0.24105	-0.630133	-0.883826	-0.799145	-0.91875	-1	-0.456545	-0.550456	-0.505477	-0.491525	-1	-0.853197	0.594828	0.578342	-0.270254	-0.623008	-0.407993	-0.702369	-0.907834	-1	-0.419378	-0.742984	-0.396028	-0.891814	-1	-0.920968	0.611751	0.487063	0.100514	-0.632681	-1	-1	-1	-1	-1	-1
NP_219647.1	-0.857263	-0.0230511	-0.690557	-0.753986	-1	-0.138551	-0.0381514	-0.303652	-0.760669	-1	-0.946211	0.773435	0.293185	-0.0932611	-0.771755	-0.690271	-0.652058	-0.8125	-1	-0.471988	-0.296413	-0.533673	-0.271255	-1	-0.842062	0.745699	0.531443	-0.138117	-0.76917	0.0120733	-0.678254	-0.760369	-1	-0.492499	-0.0933002	-0.654106	-0.825308	-1	-0.94694	0.746455	0.658663	0.223889	-0.771232	0.880539	0.868979	0.333333	-1	-0.669205	-0.494737
NP_220344.1	-0.738129	0.137469	-0.148366	-0.744875	-1	-0.199889	0.0112094	-0.34947	-0.884244	-1	-0.933924	0.880819	0.284612	0.27097	-0.867465	0.155172	-0.2187	-0.85	-1	-0.591297	-0.0589936	-0.693959	-0.665686	-1	-0.79663	0.842354	0.693242	0.418163	-0.858648	0.0830558	-0.390993	-0.686636	-1	-0.474579	-0.0413172	-0.671712	-0.869001	-1	-0.942408	0.856353	0.654523	0.394657	-0.87257	-1	-1	-1	-1	-1	-1
NP_222731.1	-0.95111	-0.77829	-0.818965	-0.968109	-1	0.0420083	-0.643658	0.27426	-0.946858	-1	-0.898607	0.450551	-0.293185	-0.387692	-0.455612	-0.93555	-0.805202	-0.98125	-1	-0.311982	-0.448731	-0.294437	-0.82399	-1	-0.786437	0.452563	0.320614	-0.601281	-0.476792	-0.738135	-0.763821	-0.9447	-1	-0.419485	-0.7755	-0.367042	-0.902633	-1	-0.905929	0.417582	0.375492	0.0585381	-0.443154	-1	-1	-1	-1	-1	-1
NP_222744.1	-0.778028	-0.15549	-0.334647	-0.776765	-1	-0.257165	-0.242871	-0.308407	-0.87957	-1	-0.937062	0.851315	0.250321	0.244066	-0.841089	-0.164614	-0.387496	-0.85625	-1	-0.578371	-0.318638	-0.673354	-0.626219	-1	-0.813995	0.817573	0.686847	0.277375	-0.836329	-0.119484	-0.47963	-0.741935	-1	-0.537276	-0.308895	-0.588621	-0.874138	-1	-0.942588	0.825286	0.637963	0.425496	-0.843422	0.880539	0.880539	-0.333333	-1	-0.777325	-0.830986
NP_224227.1	-0.544816	0.0402347	-0.560774	-0.257403	-1	-0.530395	-0.0391347	-0.644262	-0.761128	-1	-0.980809	0.931683	0.712816	0.466807	-0.930478	-0.432677	-0.672626	-0.56875	-1	-0.717391	-0.619839	-0.729097	-0.431995	-1	-0.949676	0.899455	0.81262	0.403428	-0.931042	0.0749376	-0.566937	-0.115207	-1	-0.723583	-0.0943357	-0.823296	-0.781415	-1	-0.975796	0.900775	0.861312	0.637859	-0.92955	-1	-1	-1	-1	-1	-1
NP_224506.1	-0.921326	-0.718986	-0.875438	-0.904328	-1	0.0882762	-0.425959	-0.221094	-0.856672	-1	-0.943636	0.639389	0.177454	-0.47563	-0.646273	-0.923851	-0.810954	-0.95625	-1	-0.378748	-0.455055	-0.629541	-0.716599	-1	-0.85698	0.603012	0.650608	-0.454046	-0.631413	-0.679226	-0.81109	-0.852535	-1	-0.346364	-0.501709	-0.551476	-0.820829	-1	-0.948078	0.618801	0.574001	-0.080711	-0.651643	-1	-1	-1	-1	-1	-1
NP_224995.1	-0.776904	0.0702012	-0.270925	-0.735763	-0.5	-0.092888	0.147689	-0.199049	-0.847869	-0.64486	-0.93219	0.863606	0.254608	0.071865	-0.850881	-0.0757389	-0.473007	-0.83125	-1	-0.517894	0.0103894	-0.61848	-0.563264	-1	-0.840711	0.825383	0.642081	0.0840546	-0.846859	0.104704	-0.371707	-0.695853	-0.333333	-0.407734	0.102413	-0.580676	-0.852356	-0.64486	-0.931005	0.840756	0.640033	0.310209	-0.85271	-1	-1	-1	-1	-1	-1
NP_250397.1	-0.852206	0.04715	-0.253496	-0.854214	-0.5	0.171271	0.167355	-0.385779	-0.885876	-0.482993	-0.896165	0.812812	0.301757	-0.250099	-0.791574	-0.947044	-0.853951	-0.94375	-1	-0.488095	-0.681633	-0.399631	-0.788069	-1	-0.935773	0.750786	0.408015	-0.235103	-0.784312	0.0818068	-0.34358	-0.769585	-0.333333	-0.24156	0.123123	-0.694901	-0.837169	-0.482993	-0.895062	0.795541	0.662803	0.0866884	-0.793822	-1	-1	-1	-1	-1	-1
NP_250399.1	-0.798258	-0.588433	-0.680117	-0.813212	-1	-0.303923	-0.656637	-0.470499	-0.894224	-1	-0.961559	0.830897	0.533219	0.119615	-0.830324	-0.833744	-0.792928	-0.91875	-1	-0.61142	-0.741801	-0.598091	-0.769231	-1	-0.931292	0.796562	0.606054	0.0842051	-0.828546	-0.549542	-0.66366	-0.723502	-1	-0.582763	-0.744641	-0.736983	-0.8527	-1	-0.959467	0.803511	0.774581	0.365785	-0.830611	-1	-1	-1	-1	-1	-1
NP_250468.1	-0.820736	-0.420997	-0.46366	-0.831435	-1	-0.0270155	-0.433235	-0.101794	-0.892408	-1	-0.934811	0.831286	0.366052	-0.112862	-0.821713	-0.555419	-0.591951	-0.8875	-1	-0.466228	-0.462643	-0.508947	-0.643956	-1	-0.849176	0.793737	0.531443	-0.111425	-0.816866	-0.383222	-0.495127	-0.806452	-1	-0.375989	-0.509371	-0.553838	-0.885106	-1	-0.932203	0.809659	0.693852	0.179206	-0.823996	-1	-1	-1	-1	-1	-1
NP_268530.1	-0.826918	0.343671	-0.054712	-0.808656	-1	-0.324468	0.00943953	-0.654204	-0.863966	-1	-0.890365	0.798565	0.691384	0.476797	-0.776385	-0.205665	-0.192124	-0.88125	-1	-0.574037	-0.307254	-0.748183	-0.611981	-1	-0.691703	0.771386	0.759326	0.396681	-0.77793	0.376353	-0.310717	-0.769585	-1	-0.615499	-0.0431811	-0.828234	-0.858784	-1	-0.904436	0.769276	0.850963	0.655602	-0.773373	-1	-1	-1	-1	-1	-1
NP_268623.1	-0.526833	0.0157167	-0.686792	-0.330296	-1	-0.539982	-0.321927	-0.520207	-0.80065	-1	-0.986804	0.935099	0.481783	0.412046	-0.935663	-0.351601	-0.686865	-0.54375	-1	-0.730876	-0.357123	-0.779633	-0.421094	-1	-0.953582	0.90238	0.801961	0.424523	-0.934329	0.0505828	-0.661538	-0.299539	-1	-0.714591	-0.392151	-0.727322	-0.833297	-1	-0.98178	0.904911	0.712482	0.55986	-0.936161	-1	-1	-1	-1	-1	-1
NP_268639.1	-0.787019	-0.107293	-0.380726	-0.71754	-1	-0.170445	-0.217306	-0.440674	-0.823228	-1	-0.938268	0.850497	0.434634	0.110918	-0.840733	-0.391831	-0.559857	-0.80625	-1	-0.551579	-0.234981	-0.623685	-0.476548	-1	-0.861122	0.813672	0.759326	0.102862	-0.837636	-0.071607	-0.416068	-0.695853	-1	-0.455469	-0.281972	-0.722169	-0.845874	-1	-0.933061	0.828128	0.726972	0.349543	-0.841763	-1	-1	-1	-1	-1	-1
NP_273588.1	-0.720708	0.901718	-0.0274954	-0.726651	-0.75	-0.400322	0.656834	-0.75362	-0.883123	-0.856061	-0.930205	0.878488	0.747107	0.586326	-0.86405	0.0995484	-0.212539	-0.80625	-1	-0.694004	-0.0609811	-0.896757	-0.593531	-1	-0.807061	0.842032	0.933916	0.654573	-0.859467	0.930683	-0.24474	-0.714286	-0.666667	-0.582124	0.638604	-0.741278	-0.887573	-0.856061	-0.93277	0.854925	0.817843	0.652071	-0.866843	0.83815	0.83815	-0.333333	-1	-0.824391	-0.863636
NP_273914.1	-0.908963	0.537301	0.204887	-0.899772	-0.5	0.417416	0.766765	-0.177005	-0.872393	-0.212435	-0.755412	0.735172	0.0964423	-0.315801	-0.672181	0.546798	0.414458	-0.91875	-0.5	-0.0657249	0.847141	-0.607418	-0.533679	0.668394	-0.0518938	0.728121	0.610318	-0.352333	-0.666182	-0.0657785	-0.422002	-0.898618	-1	-0.253641	-0.0692762	-0.45314	-0.890861	-1	-0.859244	0.685514	0.540882	0.0505727	-0.674011	-1	-1	-1	-1	-1	-1
NP_274190.1	-0.9483	-0.9715	-0.985582	-0.949886	-1	0.150698	-0.692232	0.278582	-0.901294	-1	-0.950291	0.500596	-0.366052	-0.612263	-0.519473	-0.961002	-0.86826	-0.9625	-1	-0.268177	-0.502755	-0.378809	-0.662289	-1	-0.86144	0.492351	0.380303	-0.742045	-0.523804	-0.930058	-0.871376	-0.935484	-1	-0.351495	-0.782127	-0.246162	-0.891022	-1	-0.950851	0.46802	0.247154	-0.114547	-0.51104	-1	-1	-1	-1	-1	-1
NP_345151.1	0.185164	0.784367	-0.465389	0.225513	-0.5	-0.716367	0.25998	-0.752756	-0.868857	-0.928972	-0.994955	0.99108	0.725675	0.750526	-0.990447	0.613095	-0.615378	-0.25625	-0.75	-0.864864	0.298943	-0.896324	-0.615025	-0.924766	-0.976791	0.957094	0.918994	0.774866	-0.990288	0.814113	-0.494715	0.400922	-0.666667	-0.803218	0.220669	-0.872678	-0.863989	-0.964486	-0.988891	0.959204	0.867522	0.803734	-0.990484	-1	-1	-1	-1	-1	-1
NP_346492.1	-0.74431	0.377829	-0.0896568	-0.8041	-0.75	-0.00767885	0.210423	-0.507672	-0.92158	-0.843621	-0.92806	0.889143	0.426061	0.0610906	-0.873237	-0.0628079	-0.196941	-0.85	-1	-0.467126	-0.069654	-0.773343	-0.65812	-1	-0.786236	0.851366	0.774249	0.151649	-0.866322	0.410283	-0.31104	-0.806452	-0.666667	-0.328621	0.168479	-0.672571	-0.917258	-0.843621	-0.933372	0.867642	0.637963	0.236208	-0.879082	0.8921	0.8921	-0.333333	-1	-0.803616	-0.851852
NP_357715.1	-0.66957	-0.235122	-0.713721	-0.767654	-1	-0.341792	-0.160472	-0.41863	-0.932376	-1	-0.980151	0.904139	0.421775	0.149286	-0.904651	-0.20977	-0.632148	-0.83125	-1	-0.55515	-0.00478815	-0.714565	-0.698024	-1	-0.923135	0.8763	0.76359	0.0631644	-0.905544	-0.300791	-0.722546	-0.760369	-1	-0.65558	-0.561769	-0.711218	-0.919568	-1	-0.978935	0.870507	0.720762	0.431808	-0.902498	-1	-1	-1	-1	-1	-1
NP_373278.1	-0.642034	0.41974	-0.420942	-0.681093	-0.75	-0.314706	0.186824	-0.441971	-0.898052	-0.886228	-0.966796	0.914858	0.47321	0.27048	-0.910137	-0.394499	-0.613346	-0.80625	-1	-0.635426	-0.521547	-0.720638	-0.678719	-1	-0.925088	0.879457	0.742272	0.257186	-0.908845	0.451915	-0.457023	-0.62212	-0.666667	-0.557217	0.143626	-0.722813	-0.882469	-0.886228	-0.961796	0.887135	0.745601	0.470132	-0.91035	-1	-1	-1	-1	-1	-1
NP_395162.1	-0.845462	0.392917	-0.347168	-0.808656	-0.75	0.0292852	0.26588	-0.156257	-0.842288	-0.751634	-0.911185	0.807649	0.323189	-0.121719	-0.791814	-0.605501	-0.48646	-0.8875	-1	-0.385624	-0.467883	-0.477497	-0.59276	-1	-0.782891	0.777047	0.49094	-0.22405	-0.793365	0.425271	-0.456115	-0.760369	-0.666667	-0.388182	0.226882	-0.580891	-0.837297	-0.751634	-0.916462	0.78036	0.673153	0.223769	-0.789271	0.8921	0.8921	-0.333333	-1	-0.688096	-0.764706
NP_395165.1	-0.834223	-0.316639	-0.599977	-0.8041	-1	-0.0300046	-0.433432	-0.236222	-0.851199	-1	-0.944117	0.816104	0.194599	-0.181354	-0.810721	-0.874179	-0.831865	-0.9	-1	-0.48952	-0.449273	-0.49615	-0.660217	-1	-0.933246	0.775034	0.501599	-0.217284	-0.807731	-0.279559	-0.565259	-0.732719	-1	-0.388219	-0.509579	-0.620612	-0.829657	-1	-0.937323	0.79383	0.611054	0.148992	-0.811431	-1	-1	-1	-1	-1	-1
NP_395430.1	-0.921888	-0.22632	-0.4973	-0.835991	-1	0.0870442	-0.167945	0.100497	-0.718794	-1	-0.865612	0.636853	-0.160737	-0.273697	-0.617742	-0.452997	-0.641808	-0.8375	-1	-0.421718	-0.32713	-0.46817	0.0588235	-1	-0.727422	0.588231	0.482413	-0.245061	-0.602904	-0.189842	-0.312732	-0.889401	-1	-0.159641	-0.229989	-0.358025	-0.864831	-1	-0.809991	0.669737	0.371352	-0.0118571	-0.636767	-1	-1	-1	-1	-1	-1
NP_438542.1	-0.931441	-0.310981	-0.52726	-0.940774	-1	0.232417	-0.430088	0.288956	-0.913145	-1	-0.856773	0.621064	-0.272182	-0.471841	-0.600099	-0.702791	-0.56862	-0.95625	-1	-0.266923	-0.289005	-0.368615	-0.683258	-1	-0.635252	0.592294	0.369644	-0.546864	-0.596862	-0.273938	-0.570939	-0.926267	-1	-0.260284	-0.506058	-0.359742	-0.899875	-1	-0.868197	0.601193	0.385634	-0.0418354	-0.598748	-1	-1	-1	-1	-1	-1
NP_438563.1	-0.759483	-0.534577	-0.800304	-0.694761	-1	-0.390764	-0.610423	-0.494705	-0.832165	-1	-0.977482	0.85576	0.400343	0.164803	-0.858781	-0.733785	-0.813807	-0.80625	-1	-0.64608	-0.691752	-0.766837	-0.532428	-1	-0.947493	0.823426	0.761458	0.148812	-0.856547	-0.496045	-0.717475	-0.64977	-1	-0.627371	-0.695972	-0.532797	-0.841469	-1	-0.97107	0.828344	0.542952	0.394067	-0.859252	-1	-1	-1	-1	-1	-1
NP_462896.1	-0.888171	-0.730092	-0.758569	-0.872437	-1	-0.233489	-0.664307	-0.269937	-0.862973	-1	-0.942072	0.698872	0.280326	-0.0102703	-0.701047	-0.694581	-0.567645	-0.9	-1	-0.563951	-0.467703	-0.654051	-0.518395	-1	-0.756814	0.665201	0.701769	0.125702	-0.681281	-0.843464	-0.820236	-0.870968	-1	-0.507262	-0.851092	-0.558347	-0.883441	-1	-0.963266	0.682717	0.602774	0.148114	-0.718687	0.980732	0.980732	-0.333333	1	-0.565593	-0.686957
NP_539319.1	-0.904468	0.451383	-0.340382	-0.867882	-0.75	0.207699	0.340413	0.0858007	-0.826122	-0.621891	-0.860117	0.715963	-0.156451	-0.341816	-0.689446	0.462644	-0.109517	-0.9125	-0.75	-0.282583	0.455416	-0.475545	-0.517796	-0.199005	-0.426869	0.68582	0.484545	-0.20804	-0.665588	-0.149667	-0.632349	-0.843318	-1	-0.275566	0.000310655	-0.270424	-0.838044	-1	-0.914032	0.692749	0.354792	-0.0616093	-0.705736	-1	-1	-1	-1	-1	-1
NP_539453.1	-0.876932	0.384744	-0.311249	-0.85877	-0.75	-0.0218397	0.20118	-0.276421	-0.860549	-0.696	-0.884777	0.750897	0.203172	-0.0385839	-0.730194	-0.682266	-0.725409	-0.89375	-1	-0.465376	-0.435179	-0.657304	-0.529231	-1	-0.857907	0.711399	0.663398	-0.201549	-0.737386	0.417152	-0.205752	-0.852535	-0.666667	-0.355205	0.158745	-0.534944	-0.877447	-0.696	-0.850681	0.737547	0.561581	0.347238	-0.719074	0.842004	0.842004	-0.333333	-1	-0.628337	-0.712
NP_539986.1	-0.744872	-0.398156	-0.570023	-0.813212	-1	-0.106738	-0.101475	-0.306246	-0.927671	-1	-0.962475	0.882758	0.374625	-0.0692727	-0.878845	-0.488711	-0.572622	-0.85	-1	-0.445634	-0.371217	-0.577703	-0.657415	-1	-0.886024	0.853241	0.606054	-0.145238	-0.878989	-0.360533	-0.589044	-0.824885	-1	-0.481899	-0.159988	-0.655395	-0.924984	-1	-0.960175	0.852068	0.697992	0.269566	-0.876619	0.880539	0.880539	-0.333333	-1	-0.804413	-0.851546
NP_540166.1	-0.897724	-0.508592	-0.677214	-0.904328	-1	0.0247946	-0.434808	-0.143722	-0.897747	-1	-0.92358	0.708278	0.160309	-0.290991	-0.70359	-0.800082	-0.746659	-0.925	-1	-0.431353	-0.576836	-0.431732	-0.609967	-1	-0.846132	0.669131	0.450437	-0.292557	-0.69482	-0.470233	-0.599564	-0.898618	-1	-0.332331	-0.511028	-0.574665	-0.901109	-1	-0.911641	0.697156	0.594494	0.0438114	-0.708795	0.830443	0.830443	-0.333333	-1	-0.566514	-0.661972
NP_540501.1	-0.920202	-0.180847	-0.674542	-0.863326	-1	0.0736037	-0.0702065	-0.0983359	-0.77851	-1	-0.903825	0.641421	0.0107158	-0.350772	-0.634808	-0.839491	-0.807164	-0.9	-1	-0.447634	-0.476014	-0.567943	-0.359715	-1	-0.855799	0.587996	0.567683	-0.295712	-0.616617	-0.144671	-0.568084	-0.852535	-1	-0.262762	-0.127058	-0.30671	-0.8229	-1	-0.882659	0.646604	0.412544	-0.0362573	-0.648051	-1	-1	-1	-1	-1	-1
NP_541568.1	-0.792076	-0.00167645	-0.326414	-0.826879	-1	-0.0958496	0.0448378	-0.157553	-0.910495	-1	-0.932004	0.851927	0.113588	0.0461728	-0.839961	0.0188834	-0.259155	-0.88125	-1	-0.44943	0.183847	-0.595922	-0.671974	-1	-0.760995	0.822032	0.601791	0.0705038	-0.834928	0.0330974	-0.539932	-0.806452	-1	-0.46751	-0.285492	-0.581535	-0.899719	-1	-0.946077	0.822817	0.571931	0.282213	-0.842685	0.776493	0.776493	-0.333333	-1	-0.776531	-0.820449
NP_665438.1	-0.777466	0.20264	-0.251002	-0.822323	-1	-0.0536385	-0.032645	-0.434191	-0.916274	-1	-0.930386	0.865947	0.361766	0.0332117	-0.852453	-0.217775	-0.579428	-0.8625	-1	-0.538644	-0.315024	-0.736471	-0.643308	-1	-0.87258	0.822581	0.742272	0.0606665	-0.847583	0.236261	-0.214959	-0.824885	-1	-0.30184	-0.0875013	-0.500161	-0.914794	-1	-0.91359	0.85239	0.503622	0.262952	-0.855736	0.965318	0.932563	0.333333	1	-0.771701	-0.662763
NP_688405.1	-0.621242	0.0138307	-0.559346	-0.489749	-1	-0.399523	0.0515241	-0.827102	-0.814548	-1	-0.975727	0.917515	0.772825	0.303478	-0.915609	0.0340722	-0.470585	-0.55	-1	-0.612464	0.18999	-0.93363	-0.292962	-1	-0.902798	0.887387	0.946706	0.299587	-0.914173	-0.247294	-0.658538	-0.612903	-1	-0.66549	-0.411204	-0.872893	-0.885921	-1	-0.977245	0.885623	0.855102	0.490174	-0.915948	-1	-1	-1	-1	-1	-1
NP_688406.1	-0.511099	0.406748	-0.232189	-0.430524	-0.5	-0.378545	0.151032	-0.743246	-0.846681	-0.831299	-0.969799	0.943506	0.772825	0.450548	-0.937777	0.418924	-0.244528	-0.58125	-0.5	-0.618679	0.281417	-0.7638	-0.485187	-0.642619	-0.891539	0.911545	0.810488	0.463037	-0.93654	0.243755	-0.443487	-0.447005	-1	-0.63133	-0.231024	-0.872464	-0.872482	-1	-0.97097	0.91234	0.890292	0.587703	-0.938236	-1	-1	-1	-1	-1	-1
NP_754374.1	-0.615622	0.71207	-0.534909	-0.416856	-0.75	-0.464344	0.347296	-0.60536	-0.783394	-0.893706	-0.974996	0.91644	0.584226	0.397699	-0.914354	-0.343186	-0.65286	-0.63125	-1	-0.675671	-0.262987	-0.822362	-0.428725	-1	-0.937152	0.884609	0.840333	0.322115	-0.915189	0.742298	-0.537137	-0.345622	-0.666667	-0.682926	0.312623	-0.764251	-0.80985	-0.893706	-0.969574	0.886042	0.799213	0.598885	-0.912858	-1	-1	-1	-1	-1	-1
NP_755498.1	-0.590896	0.571039	-0.487647	-0.457859	-0.75	-0.467478	0.285742	-0.424681	-0.818082	-0.899868	-0.974631	0.923121	0.477497	0.426675	-0.920452	-0.0400246	-0.639473	-0.7	-1	-0.745705	-0.201915	-0.70437	-0.562177	-1	-0.938531	0.886755	0.750799	0.489389	-0.917433	0.602206	-0.522789	-0.327189	-0.666667	-0.643003	0.2478	-0.714224	-0.815827	-0.899868	-0.970449	0.895195	0.747671	0.550388	-0.921868	0.830443	0.830443	-0.333333	-1	-0.87835	-0.905138
NP_757022.1	-0.634167	-0.119028	-0.46094	-0.526196	-1	-0.346623	-0.251917	-0.683164	-0.824269	-1	-0.969662	0.915905	0.614231	0.289301	-0.912072	-0.173235	-0.458767	-0.675	-1	-0.623585	-0.200108	-0.749268	-0.472141	-1	-0.897283	0.882786	0.750799	0.332554	-0.90908	-0.0832639	-0.560842	-0.502304	-1	-0.591429	-0.318422	-0.842619	-0.848381	-1	-0.969735	0.887023	0.813703	0.448941	-0.913855	-1	-1	-1	-1	-1	-1
NP_757168.1	-0.742062	0.0624476	-0.701022	-0.817768	-1	-0.191661	-0.0403147	-0.585044	-0.932233	-1	-0.972255	0.879134	0.524646	-0.0322181	-0.878758	0.0816913	-0.479135	-0.89375	-1	-0.439644	0.10561	-0.812168	-0.759812	-1	-0.862484	0.85534	0.823279	-0.0970067	-0.878485	-0.73418	-0.785007	-0.769585	-1	-0.575249	-0.926271	-0.562211	-0.902301	-1	-0.979391	0.844354	0.615194	0.271608	-0.878094	-1	-1	-1	-1	-1	-1
NP_783831.1	-0.278449	0.084451	-0.51645	-0.225513	-1	-0.750905	-0.410619	-0.811973	-0.86241	-1	-0.98896	0.963495	0.74282	0.76677	-0.962788	0.103243	-0.647641	-0.54375	-1	-0.873513	-0.234619	-0.876369	-0.615677	-1	-0.965302	0.929851	0.880622	0.77311	-0.962438	0.0441299	-0.534379	-0.0875576	-1	-0.836079	-0.559905	-0.906602	-0.855837	-1	-0.983363	0.932399	0.875802	0.824555	-0.962743	-1	-1	-1	-1	-1	-1
NP_854596.1	-0.779713	0.477368	-0.272622	-0.712984	-0.75	-0.141433	0.125074	-0.481305	-0.826996	-0.820331	-0.931449	0.858174	0.421775	0.131831	-0.845583	0.488095	-0.200363	-0.80625	-0.75	-0.397563	0.257566	-0.760113	-0.492635	-0.619385	-0.755445	0.837325	0.772117	-0.00797305	-0.849263	-0.14363	-0.518379	-0.686636	-1	-0.568983	-0.254427	-0.641868	-0.846084	-1	-0.946487	0.820418	0.658663	0.445257	-0.840615	-1	-1	-1	-1	-1	-1
NP_857727.1	-0.96853	-0.154862	-0.399143	-0.958998	-1	0.199116	-0.283579	0.294143	-0.869165	-1	-0.691635	0.296544	-0.186455	-0.362195	-0.243008	-0.92344	-0.821929	-0.975	-1	-0.327182	-0.575391	-0.371001	-0.681698	-1	-0.735211	0.248897	0.426988	-0.57795	-0.272288	-0.118859	-0.392684	-0.935484	-1	-0.264159	-0.351766	-0.245518	-0.845928	-1	-0.67191	0.296493	0.427034	0.0860419	-0.222798	0.938343	0.938343	-0.333333	1	0.123855	-0.172414
NP_880571.1	1	0.508382	-0.529214	0.726651	-1	-0.903849	0.0629302	-0.903177	-0.859383	-1	-0.998721	1	0.845692	0.951766	-1	0.0463875	-0.60819	0.05625	-1	-0.957694	-0.0786882	-0.851643	-0.592334	-1	-0.982306	0.966415	0.863569	0.989612	-1	0.539967	-0.558874	0.953917	-1	-0.929781	0.0131511	-0.951906	-0.858551	-1	-0.992782	0.967445	0.925481	0.944674	-1	0.807322	0.807322	-0.333333	-1	-0.974605	-0.979944
NP_882282.1	-0.866255	0.270746	-0.655315	-0.799544	-0.75	-0.0475963	0.251327	-0.212016	-0.800142	-0.717472	-0.93804	0.768025	0.12216	-0.188623	-0.763985	-0.72578	-0.782059	-0.85625	-1	-0.499283	-0.520463	-0.624986	-0.408064	-1	-0.895215	0.725577	0.623108	-0.162285	-0.755285	0.303913	-0.563256	-0.788018	-0.666667	-0.356161	0.211556	-0.481911	-0.836273	-0.717472	-0.923692	0.755913	0.484993	0.103523	-0.769557	-1	-1	-1	-1	-1	-1
P0A3S9.1	-0.923012	-0.0987008	-0.518143	-0.904328	-1	0.155991	-0.0546706	-0.158418	-0.852953	-1	-0.868264	0.644358	0.250321	-0.371187	-0.625609	-0.909688	-0.827169	-0.9375	-1	-0.389179	-0.553889	-0.377725	-0.587912	-1	-0.866913	0.592866	0.384566	-0.441167	-0.622581	-0.0630724	-0.442851	-0.880184	-1	-0.247728	-0.110697	-0.581965	-0.851824	-1	-0.844131	0.640419	0.637963	0.0276389	-0.62471	-1	-1	-1	-1	-1	-1
P0C109.1	-0.917954	0.777452	-0.027644	-0.872437	-0.5	0.515713	1	0.156689	-0.802484	-0.141243	-0.77856	0.724728	-0.25075	-0.562272	-0.670236	-0.396757	-0.20633	-0.93125	-1	-0.0634388	-0.0880838	-0.0790587	-0.569752	-1	-0.419916	0.70418	0.214027	-0.767755	-0.682766	0.807244	-0.299608	-0.824885	-0.333333	-0.118721	1	-0.425443	-0.794446	-0.141243	-0.81402	0.693991	0.395984	-0.0626491	-0.66142	0.822736	0.822736	-0.333333	-1	-0.480543	-0.59322
P17452.2	-0.295308	0.282272	-0.410752	-0.261959	-1	-0.723107	-0.113078	-0.723795	-0.867322	-1	-0.98567	0.962498	0.635662	0.787931	-0.960759	0.297003	-0.444677	-0.58125	-1	-0.840231	0.0387569	-0.881792	-0.63903	-1	-0.944046	0.929489	0.874227	0.831952	-0.959777	0.0680683	-0.533484	-0.105991	-1	-0.83401	-0.422388	-0.855287	-0.855452	-1	-0.982933	0.930899	0.824053	0.822146	-0.96114	0.830443	0.830443	-0.333333	-1	-0.928146	-0.943969
P20626.1	-0.8449	-0.455784	-0.815118	-0.863326	-1	-0.227393	-0.446214	-0.726821	-0.90355	-1	-0.964709	0.783469	0.781397	-0.0478802	-0.787288	-0.425903	-0.648679	-0.86875	-1	-0.542984	-0.267323	-0.670101	-0.526434	-1	-0.851956	0.752536	0.663398	0.0247191	-0.776923	-0.861366	-0.845587	-0.898618	-1	-0.499381	-0.71399	-0.864305	-0.931388	-1	-0.976359	0.763539	0.894432	0.119218	-0.800685	-1	-1	-1	-1	-1	-1
P27053.3	-0.69542	-0.129086	-0.708989	-0.46697	-1	-0.470877	-0.394887	-0.462287	-0.743342	-1	-0.977738	0.887016	0.400343	0.31364	-0.887921	-0.105911	-0.645612	-0.74375	-1	-0.689096	-0.220164	-0.596139	-0.504631	-1	-0.920033	0.85486	0.66553	0.357272	-0.884261	-0.388843	-0.724368	-0.281106	-1	-0.689562	-0.705706	-0.732904	-0.739334	-1	-0.977379	0.85724	0.710412	0.480212	-0.889315	0.7842	0.7842	-0.333333	-1	-0.842932	-0.874346
P69996.1	-0.697668	0.831936	-0.0972961	-0.676538	-0.75	-0.18289	0.67001	-0.460125	-0.866286	-0.866432	-0.939998	0.901067	0.434634	0.276721	-0.888327	0.835386	-0.204634	-0.725	-0.75	-0.535896	0.758244	-0.749485	-0.464648	-0.717047	-0.819167	0.867096	0.778512	0.302134	-0.885264	-0.111782	-0.283845	-0.732719	-1	-0.455315	-0.362535	-0.592271	-0.902404	-1	-0.940845	0.876169	0.642103	0.439972	-0.890503	-1	-1	-1	-1	-1	-1
Q9RB65.2	-0.495926	0.198868	-0.530712	-0.0979499	-1	-0.572813	-0.0428712	-0.597579	-0.731203	-1	-0.982088	0.939894	0.563223	0.535921	-0.938547	0.193555	-0.512654	-0.375	-1	-0.703691	0.0974794	-0.818458	-0.253979	-1	-0.932097	0.909608	0.814752	0.478155	-0.939051	0.232515	-0.600565	-0.078341	-1	-0.780945	-0.0982707	-0.798175	-0.793654	-1	-0.979767	0.907084	0.789071	0.698618	-0.937293	0.938343	0.938343	-0.333333	1	-0.894639	-0.922414
WP_009872247.1	-0.679685	0.312657	-0.142047	-0.626424	-0.75	-0.288401	0.209243	-0.571645	-0.84852	-0.873544	-0.946149	0.902903	0.481783	0.385295	-0.892097	0.326765	-0.351426	-0.7875	-1	-0.616372	0.149878	-0.805444	-0.608345	-1	-0.860393	0.867579	0.801961	0.387174	-0.890214	0.302248	-0.328804	-0.539171	-0.666667	-0.549541	0.167236	-0.656683	-0.840691	-0.873544	-0.947511	0.875171	0.722832	0.546827	-0.892596	-1	-1	-1	-1	-1	-1
YP_001197700.1	-0.478505	0.388935	-0.347224	-0.407745	-0.75	-0.391009	0.152016	-0.666306	-0.851809	-0.920751	-0.976203	0.94858	0.674239	0.405214	-0.944647	0.066092	-0.286856	-0.60625	-1	-0.583797	-0.164514	-0.787442	-0.545199	-1	-0.903832	0.918685	0.778512	0.356156	-0.944848	0.421316	-0.54545	-0.364055	-0.666667	-0.682502	0.106969	-0.834246	-0.862224	-0.920751	-0.977728	0.915058	0.842683	0.592566	-0.943864	-1	-1	-1	-1	-1	-1
YP_001248444.1	-0.71846	0.205993	-0.293604	-0.776765	-1	-0.215389	-0.0157325	-0.403933	-0.916513	-1	-0.948242	0.890015	0.408916	0.213437	-0.880818	0.222291	0.0386249	-0.8875	-1	-0.410618	0.128196	-0.59679	-0.765761	-1	-0.747436	0.869447	0.599659	0.179496	-0.87977	0.0168609	-0.613647	-0.695853	-1	-0.606689	-0.117531	-0.703918	-0.881219	-1	-0.965867	0.85378	0.714552	0.435033	-0.880818	-1	-1	-1	-1	-1	-1
YP_001331790.1	-0.493116	-0.0479883	-0.754604	0.321185	-1	-0.143857	-0.138643	-0.706938	-0.580276	-1	-0.990605	0.954099	0.657094	-0.120549	-0.954607	-0.0603448	-0.579261	-0.53125	-1	-0.644078	-0.288463	-0.873333	-0.443483	-1	-0.941633	0.913238	0.889149	0.299285	-0.943639	-0.0126978	-0.77822	1	-1	-0.445693	-0.19913	-0.803543	-0.554628	-1	-0.988837	0.924979	0.801283	0.0869601	-0.958249	-1	-1	-1	-1	-1	-1
YP_001332107.1	-0.838157	0.310352	-0.445693	-0.758542	-0.5	-0.00645125	0.174631	-0.244435	-0.797958	-0.523511	-0.92586	0.813527	0.241749	-0.129124	-0.802201	-0.676108	-0.686281	-0.8125	-1	-0.462008	-0.258289	-0.641254	-0.348927	-1	-0.872775	0.774344	0.652739	-0.18331	-0.800485	0.343256	-0.356026	-0.769585	-0.333333	-0.32836	0.130786	-0.615459	-0.84993	-0.523511	-0.90512	0.79839	0.633823	0.204984	-0.801077	0.861272	0.861272	-0.333333	-1	-0.705681	-0.774295
YP_002037641.1	-0.433549	0.709975	-0.34816	-0.343964	-0.5	-0.410977	0.370895	-0.804193	-0.847354	-0.853705	-0.978579	0.954569	0.70853	0.429754	-0.951013	0.715928	-0.237011	-0.65625	-0.75	-0.588276	0.483422	-0.80436	-0.633523	-0.845043	-0.904981	0.924734	0.819015	0.399227	-0.950887	0.57348	-0.565007	-0.16129	-0.666667	-0.691494	0.223361	-0.902738	-0.832286	-0.926853	-0.980331	0.921179	0.859242	0.592295	-0.950806	-1	-1	-1	-1	-1	-1
YP_002037642.1	-0.911211	-0.426027	-0.608702	-0.876993	-1	0.185798	-0.415536	0.0568403	-0.827345	-1	-0.900372	0.69233	-0.130733	-0.45655	-0.680977	-0.396757	-0.563148	-0.95	-1	-0.372132	-0.440239	-0.490077	-0.70696	-1	-0.700983	0.642544	0.497335	-0.305249	-0.653085	-0.431099	-0.673586	-0.806452	-1	-0.270486	-0.490732	-0.261406	-0.787234	-1	-0.918828	0.674543	0.329952	-0.0973044	-0.690787	-1	-1	-1	-1	-1	-1
YP_002345675.1	-0.589772	0.013202	-0.677643	-0.334852	-1	-0.575621	-0.296362	-0.546574	-0.763782	-1	-0.98344	0.919176	0.498928	0.461579	-0.919737	0.0334565	-0.68412	-0.6625	-1	-0.743908	-0.229379	-0.746448	-0.508744	-1	-0.946344	0.887169	0.810488	0.455819	-0.918679	0.0297669	-0.681707	-0.133641	-1	-0.755131	-0.365227	-0.774772	-0.763469	-1	-0.980331	0.888337	0.737321	0.605266	-0.919914	-1	-1	-1	-1	-1	-1
YP_002346905.1	-0.680247	-0.274518	-0.551688	-0.744875	-1	-0.646621	-0.735693	-0.684461	-0.915271	-1	-0.969882	0.884892	0.738534	0.617346	-0.883313	-0.248358	-0.494753	-0.8375	-1	-0.766176	-0.533291	-0.862054	-0.7	-1	-0.891079	0.855066	0.929653	0.631334	-0.881321	-0.441715	-0.63872	-0.705069	-1	-0.807459	-0.898312	-0.803543	-0.897872	-1	-0.9717	0.854151	0.821983	0.711199	-0.88382	-1	-1	-1	-1	-1	-1
YP_002364847.1	-0.898848	0.133068	-0.497292	-0.849658	-0.75	0.185798	0.142773	-0.686622	-0.808083	-0.63981	-0.893024	0.727933	0.618517	-0.39751	-0.711613	-0.675287	-0.720076	-0.93125	-1	-0.435782	-0.410968	-0.863138	-0.639081	-1	-0.828375	0.664962	0.869964	-0.264971	-0.688819	0.167152	-0.536207	-0.778802	-0.666667	-0.232165	0.0972352	-0.494364	-0.782192	-0.63981	-0.896691	0.71727	0.524322	-0.059108	-0.72092	-1	-1	-1	-1	-1	-1
YP_002646905.1	-0.849396	0.25461	0.0500591	-0.867882	-1	0.151691	0.0829892	-0.117787	-0.904411	-1	-0.862571	0.814555	0.0664381	-0.0646857	-0.781927	-0.859401	-0.754471	-0.93125	-1	-0.450052	-0.590207	-0.443878	-0.745305	-1	-0.893722	0.761218	0.446174	-0.255421	-0.789945	0.287885	-0.0436198	-0.815668	-1	-0.240325	0.0342757	-0.561782	-0.871913	-1	-0.849666	0.79916	0.549162	0.290542	-0.776582	0.82659	0.82659	-0.333333	-1	-0.691845	-0.759197
YP_003076587.1	-0.598202	0.458508	-0.397373	-0.489749	-0.5	-0.384992	0.363029	-0.413443	-0.828312	-0.796247	-0.969865	0.924487	0.47321	0.371094	-0.920118	0.469622	-0.451898	-0.59375	-0.5	-0.625774	0.476195	-0.72606	-0.396783	-0.568365	-0.904981	0.892697	0.755063	0.342047	-0.919588	-0.0782681	-0.469166	-0.548387	-1	-0.626719	-0.503365	-0.69533	-0.874223	-1	-0.966556	0.894425	0.745601	0.56336	-0.919373	-1	-1	-1	-1	-1	-1
YP_003110629.1	-0.912335	0.533529	-0.301426	-0.876993	-0.75	0.505693	0.533333	-0.246164	-0.824804	-0.593583	-0.841871	0.739659	0.160309	-0.694796	-0.705354	-0.594622	-0.690762	-0.9	-1	-0.186184	-0.232632	-0.588331	-0.407651	-1	-0.786068	0.687681	0.603922	-0.810227	-0.706416	0.564946	-0.170821	-0.880184	-0.666667	0.0152085	0.508543	-0.62555	-0.866879	-0.593583	-0.791597	0.74503	0.594494	-0.170042	-0.699244	-1	-1	-1	-1	-1	-1
YP_003293996.1	-0.947738	-0.0492456	-0.418029	-0.904328	-1	0.0872178	-0.0686332	-0.19343	-0.777716	-1	-0.79096	0.489639	0.109301	-0.231906	-0.45584	-0.624795	-0.610627	-0.925	-1	-0.441299	-0.193242	-0.61566	-0.330025	-1	-0.593773	0.427704	0.616713	-0.18016	-0.431585	-0.0139467	-0.399476	-0.898618	-1	-0.242121	-0.125401	-0.414922	-0.83013	-1	-0.772382	0.515015	0.424964	0.0491849	-0.474091	-1	-1	-1	-1	-1	-1
YP_005657787.1	-0.937623	-0.493923	-0.828691	-0.895216	-1	0.454675	-0.20295	0.436352	-0.792317	-1	-0.919266	0.635738	-0.498928	-0.910246	-0.634703	-0.964491	-0.870205	-0.95625	-1	-0.259102	-0.405547	-0.299642	-0.658722	-1	-0.881752	0.563423	0.314219	-0.76386	-0.595432	-0.455662	-0.763155	-0.834101	-1	-0.0889818	-0.266853	-0.212882	-0.757267	-1	-0.921608	0.628706	0.240944	-0.42392	-0.648924	-1	-1	-1	-1	-1	-1
YP_007012122.1	-0.797134	-0.0869656	-0.714784	-0.722096	-1	-0.214864	-0.357325	-0.384482	-0.816078	-1	-0.964877	0.838703	0.39177	-0.0104183	-0.838694	-0.412356	-0.714807	-0.78125	-1	-0.551791	-0.541061	-0.711528	-0.381868	-1	-0.9059	0.805089	0.757195	0.000940128	-0.834113	-0.0514155	-0.653175	-0.741935	-1	-0.492211	-0.429429	-0.47912	-0.863222	-1	-0.958416	0.815698	0.580211	0.240664	-0.841599	-1	-1	-1	-1	-1	-1
YP_026537.1	-0.711717	-0.20264	-0.630803	-0.735763	-1	-0.391062	-0.430678	-0.408256	-0.894165	-1	-0.971158	0.883563	0.336048	0.255002	-0.88251	-0.787972	-0.746694	-0.7625	-1	-0.683923	-0.697353	-0.723457	-0.516403	-1	-0.939795	0.847591	0.729482	0.27877	-0.879308	-0.16632	-0.458205	-0.797235	-1	-0.524077	-0.506679	-0.587332	-0.922559	-1	-0.953191	0.864358	0.567791	0.420899	-0.885005	0.834297	0.834297	-0.333333	-1	-0.829914	-0.867647
YP_030461.1	-0.674066	0.232397	-0.398631	-0.712984	-1	-0.321121	-0.0949853	-0.37627	-0.900223	-1	-0.9618	0.903449	0.323189	0.290346	-0.897855	-0.0268883	-0.381392	-0.75	-1	-0.565654	-0.132532	-0.663811	-0.546771	-1	-0.869021	0.873834	0.710296	0.25264	-0.89726	0.26582	-0.522489	-0.769585	-1	-0.619411	-0.153153	-0.690177	-0.921649	-1	-0.963268	0.871678	0.673153	0.516121	-0.896476	0.8921	0.8921	-0.333333	-1	-0.843792	-0.88216
YP_094511.1	-0.712279	0.0896899	-0.500992	-0.703872	-1	-0.233274	-0.181711	-0.215907	-0.873886	-1	-0.962759	0.891947	0.370339	0.125959	-0.887483	-0.538793	-0.688429	-0.83125	-1	-0.562856	-0.602132	-0.626939	-0.655759	-1	-0.925777	0.858288	0.635685	0.0434045	-0.888238	0.124063	-0.511148	-0.631336	-1	-0.531301	-0.244486	-0.573162	-0.85894	-1	-0.957687	0.863464	0.695922	0.395156	-0.886209	-1	-1	-1	-1	-1	-1
YP_094724.1	-0.708345	-0.0345767	-0.507244	-0.758542	-1	-0.341727	-0.339626	-0.458396	-0.910108	-1	-0.963715	0.887875	0.387484	0.258624	-0.884019	-0.246511	-0.555399	-0.8125	-1	-0.619826	-0.201373	-0.748617	-0.622378	-1	-0.895445	0.854991	0.755063	0.260191	-0.881722	0.00062448	-0.530825	-0.769585	-1	-0.5793	-0.41079	-0.682662	-0.912959	-1	-0.959907	0.860977	0.681432	0.451799	-0.884879	-1	-1	-1	-1	-1	-1
YP_096954.1	-0.855577	-0.635373	-0.646576	-0.895216	-1	-0.18944	-0.665683	-0.272099	-0.930543	-1	-0.941509	0.770881	0.216031	-0.00614921	-0.767804	-0.601806	-0.607722	-0.9	-1	-0.532541	-0.468967	-0.655135	-0.615385	-1	-0.823791	0.737996	0.669793	0.028162	-0.759661	-0.598043	-0.633901	-0.917051	-1	-0.458971	-0.782955	-0.347933	-0.94016	-1	-0.940255	0.754732	0.402194	0.205309	-0.775979	0.876686	0.876686	-0.333333	-1	-0.671301	-0.75
YP_177697.1	-0.754425	0.0972339	-0.186164	-0.731207	-1	-0.202738	0.00314651	-0.393992	-0.863117	-1	-0.932235	0.871158	0.314616	0.254511	-0.857917	0.115764	0.00175086	-0.83125	-1	-0.448773	0.145542	-0.7163	-0.600592	-1	-0.72309	0.84758	0.718823	0.241438	-0.855766	-0.0164446	-0.534987	-0.686636	-1	-0.585821	-0.258155	-0.642941	-0.860884	-1	-0.9533	0.835943	0.664873	0.458474	-0.858321	0.930636	0.930636	-0.333333	1	-0.791909	-0.846154
YP_177770.1	-0.807249	0.133697	-0.217623	-0.767654	-0.75	0.050936	0.161652	-0.258699	-0.845509	-0.796791	-0.916458	0.850493	0.267467	-0.0802142	-0.833413	-0.630337	-0.68389	-0.83125	-1	-0.572081	-0.478905	-0.648411	-0.500206	-1	-0.890619	0.793037	0.648476	0.0672728	-0.820688	0.167777	-0.136608	-0.760369	-0.666667	-0.152829	0.117117	-0.49694	-0.866879	-0.796791	-0.891499	0.850762	0.646243	0.0989425	-0.844157	-1	-1	-1	-1	-1	-1
YP_178023.1	-0.964035	-0.629715	-0.732395	-0.936219	-1	0.205935	-0.450147	0.307543	-0.804142	-1	-0.840628	0.360769	-0.35748	-0.547347	-0.352695	-0.900452	-0.807497	-0.95	-1	-0.277658	-0.380974	-0.342371	-0.417004	-1	-0.737856	0.337815	0.361117	-0.680443	-0.35943	-0.59055	-0.630959	-0.926267	-1	-0.278066	-0.527182	-0.35051	-0.838746	-1	-0.817422	0.348648	0.344442	-0.057004	-0.338045	0.903661	0.903661	-0.333333	-1	0.0107991	-0.242105
YP_248692.1	-0.663389	0.148575	-0.48039	-0.448747	-0.75	-0.123858	0.170108	-0.485628	-0.76261	-0.879365	-0.967684	0.916712	0.451779	-0.00030817	-0.912159	-0.242611	-0.634879	-0.6	-1	-0.493558	-0.134701	-0.625854	-0.296703	-1	-0.924973	0.883273	0.642081	-0.0779709	-0.912563	0.182556	-0.454482	-0.456221	-0.666667	-0.450678	0.126023	-0.744498	-0.820669	-0.879365	-0.959303	0.888515	0.735252	0.316204	-0.910514	0.903661	0.903661	-0.333333	-1	-0.847578	-0.885714
YP_248824.1	-0.815679	-0.606245	-0.737682	-0.840547	-1	-0.203267	-0.650541	0.0283121	-0.905363	-1	-0.96326	0.821732	0.0364338	-0.0370937	-0.822374	-0.933703	-0.827858	-0.89375	-1	-0.509636	-0.455055	-0.504392	-0.672166	-1	-0.937956	0.792954	0.533575	-0.16913	-0.825745	-0.567236	-0.643563	-0.815668	-1	-0.535795	-0.820648	-0.443049	-0.893321	-1	-0.953335	0.792879	0.534672	0.310937	-0.817819	-1	-1	-1	-1	-1	-1
YP_328507.1	-0.794886	-0.231978	-0.692216	-0.735763	-1	-0.303653	-0.285152	-0.204236	-0.830325	-1	-0.96331	0.833991	0.177454	0.112863	-0.833788	-0.388342	-0.602063	-0.7875	-1	-0.55656	-0.362905	-0.618263	-0.405594	-1	-0.87	0.806465	0.612449	0.0862355	-0.83156	-0.195462	-0.715365	-0.760369	-1	-0.606976	-0.353422	-0.604724	-0.874275	-1	-0.966217	0.803528	0.602774	0.365714	-0.833697	-1	-1	-1	-1	-1	-1
YP_418725.1	-0.920202	0.25922	0.173637	-0.931663	-0.75	0.358301	0.360472	-0.155392	-0.912794	-0.560694	-0.732668	0.690465	0.250321	-0.258243	-0.622989	-0.431856	-0.291379	-0.95	-1	-0.332598	-0.449092	-0.596573	-0.679858	-1	-0.470102	0.620736	0.686847	-0.215083	-0.606708	0.292465	-0.00637549	-0.917051	-0.666667	-0.0557172	0.326499	-0.346001	-0.900381	-0.560694	-0.730056	0.704548	0.606914	0.046338	-0.633167	1	1	-0.333333	1	-0.416847	-0.583815
YP_671699.1	-0.441978	-0.510687	-0.735142	-0.334852	-1	-0.743527	-0.811996	-0.760104	-0.841141	-1	-0.991373	0.94373	0.721389	0.641627	-0.945224	-0.530378	-0.66114	-0.61875	-1	-0.810708	-0.634113	-0.821928	-0.58759	-1	-0.957144	0.912936	0.833937	0.622116	-0.945031	-0.472315	-0.736128	-0.198157	-1	-0.876003	-0.908253	-0.880837	-0.837309	-1	-0.987898	0.911301	0.865452	0.744567	-0.944953	0.915222	0.915222	-0.333333	-1	-0.905655	-0.929687
YP_694509.1	-0.793762	-0.369237	-0.585457	-0.763098	-1	-0.12137	-0.39056	-0.24919	-0.854852	-1	-0.954163	0.848645	0.288898	-0.0591061	-0.844343	-0.350985	-0.633759	-0.83125	-1	-0.494475	-0.30599	-0.538228	-0.530344	-1	-0.880955	0.815118	0.706033	-0.0751548	-0.841203	-0.331807	-0.582411	-0.751152	-1	-0.450438	-0.46443	-0.627053	-0.870095	-1	-0.950687	0.823558	0.592424	0.228143	-0.845479	-1	-1	-1	-1	-1	-1
YP_816547.1	-0.878618	-0.551341	-0.753366	-0.881549	-1	-0.100916	-0.423599	-0.552626	-0.889417	-1	-0.945783	0.737919	0.511787	-0.173732	-0.738594	-0.706691	-0.744039	-0.90625	-1	-0.487097	-0.375373	-0.535408	-0.57957	-1	-0.86594	0.703564	0.550629	-0.164724	-0.730605	-0.512698	-0.683788	-0.880184	-1	-0.42543	-0.499223	-0.777778	-0.899216	-1	-0.93983	0.720595	0.764231	0.122098	-0.743667	0.94605	0.94605	-0.333333	1	-0.602574	-0.708502
YP_817150.1	-0.75274	-0.100377	-0.530802	-0.685649	-1	-0.25404	-0.473746	-0.374108	-0.831521	-1	-0.958253	0.868948	0.344621	0.136199	-0.86459	-0.455255	-0.570068	-0.775	-1	-0.596576	-0.429939	-0.665329	-0.470848	-1	-0.881913	0.8331	0.733745	0.197902	-0.858871	-0.0647377	-0.56147	-0.677419	-1	-0.503588	-0.552035	-0.689104	-0.857704	-1	-0.95624	0.845441	0.671083	0.320161	-0.868594	0.768786	0.768786	-0.333333	-1	-0.810568	-0.847134
YP_817402.1	-0.62349	-0.167225	-0.659324	-0.640091	-1	-0.32581	-0.0190757	-0.642965	-0.886027	-1	-0.980553	0.919986	0.588513	0.158074	-0.919516	-0.172824	-0.61168	-0.75625	-1	-0.564938	0.125124	-0.661642	-0.614836	-1	-0.928305	0.890082	0.661266	0.0988331	-0.919574	-0.131141	-0.679771	-0.612903	-1	-0.624852	-0.353629	-0.822652	-0.88527	-1	-0.978533	0.887777	0.801283	0.416237	-0.918564	0.799615	0.799615	-0.333333	-1	-0.870503	-0.89729
YP_873931.1	-0.742062	-0.11777	-0.736789	-0.735763	-1	-0.226784	-0.0385447	-0.470067	-0.875341	-1	-0.974813	0.876998	0.451779	-0.00713509	-0.877627	-0.669745	-0.731746	-0.85	-1	-0.531773	-0.508899	-0.625203	-0.660911	-1	-0.929224	0.846083	0.639949	-0.0555362	-0.876686	-0.082015	-0.708298	-0.668203	-1	-0.54656	-0.0937144	-0.736769	-0.859314	-1	-0.97202	0.847188	0.735252	0.282283	-0.877414	0.795761	0.795761	-0.333333	-1	-0.815137	-0.853061
ZP_00785378	-0.211576	0.229673	-0.435286	0.138952	-1	-0.628221	-0.197837	-1	-0.792819	-1	-0.988449	0.971879	1	0.655962	-0.970413	0.0687603	-0.444155	-0.0875	-1	-0.770363	-0.0808564	-0.961392	-0.29514	-1	-0.949905	0.939214	0.970156	0.674245	-0.969903	0.263114	-0.521267	-0.0230415	-1	-0.769971	-0.261468	-1	-0.858453	-1	-0.984302	0.940241	1	0.73695	-0.970554	-1	-1	-1	-1	-1	-1
ZP_00785385	-0.735319	0.395013	-0.29119	-0.535308	-0.75	-0.119728	0.238348	-0.529717	-0.744128	-0.848606	-0.944581	0.887102	0.456065	0.0947772	-0.876881	0.300903	-0.252252	-0.55	-0.75	-0.457486	0.361641	-0.725192	-0.00704873	-0.679283	-0.807303	0.857048	0.748668	0.0932906	-0.874161	0.427352	-0.498929	-0.705069	-1	-0.475209	-0.112561	-0.766398	-0.877935	-1	-0.953087	0.857723	0.737321	0.321574	-0.878715	-1	-1	-1	-1	-1	-1
ZP_05300691	-0.722394	0.129505	-0.404811	-0.694761	-1	-0.225867	-0.138446	-0.928247	-0.861434	-1	-0.954857	0.887503	0.845692	0.167642	-0.880701	-0.470238	-0.516394	-0.83125	-1	-0.576089	-0.241305	-0.984383	-0.643956	-1	-0.880833	0.852188	0.982946	0.187028	-0.877399	0.163614	-0.501624	-0.612903	-1	-0.516734	-0.198923	-0.744498	-0.846809	-1	-0.955383	0.860126	0.755951	0.380401	-0.882021	-1	-1	-1	-1	-1	-1
ZP_05821343	-0.838719	0.0978625	-0.246582	-0.849658	-0.75	0.137291	0.150049	-0.105684	-0.894524	-0.761006	-0.903747	0.826305	0.100729	-0.203832	-0.806663	0.113711	-0.350477	-0.90625	-1	-0.344656	0.153672	-0.57163	-0.67344	-1	-0.735764	0.791804	0.567683	-0.22686	-0.80266	0.132182	-0.418413	-0.815668	-0.666667	-0.304046	0.104898	-0.465593	-0.879566	-0.761006	-0.914042	0.801458	0.565721	0.126683	-0.808021	-1	-1	-1	-1	-1	-1
ZP_05821969	-0.657207	0.024518	-0.447356	-0.685649	-1	-0.227112	-0.305801	-0.43592	-0.893437	-1	-0.966555	0.913921	0.366052	0.146656	-0.909185	0.0445402	-0.376985	-0.76875	-1	-0.553103	-0.138314	-0.737339	-0.600384	-1	-0.874263	0.880703	0.744404	0.227159	-0.904539	-0.0243547	-0.596766	-0.686636	-1	-0.514134	-0.495703	-0.69168	-0.89843	-1	-0.970434	0.885635	0.666943	0.311371	-0.912866	-1	-1	-1	-1	-1	-1
NP_206845.1	-0.803316	-0.354359	-0.55476	-0.808656	-1	-0.138644	-0.381711	-0.177869	-0.886125	-1	-0.949007	0.839032	0.0964423	-0.0211801	-0.833676	-0.47188	-0.550071	-0.84375	-1	-0.483454	-0.493721	-0.573365	-0.54573	-1	-0.847228	0.808293	0.580473	-0.0447798	-0.830873	-0.317027	-0.585678	-0.824885	-1	-0.47499	-0.45511	-0.591626	-0.904507	-1	-0.94889	0.812565	0.563651	0.261778	-0.834319	-1	-1	-1	-1	-1	-1
NP_206910.1	-0.911211	-0.884116	-0.835864	-0.972665	-1	0.275753	-0.672173	0.486925	-0.999427	-1	-0.942331	0.706514	-0.451779	-0.689715	-0.708239	-0.954844	-0.829478	-0.9875	-1	-0.400672	-0.714157	-0.211365	-0.92674	-1	-0.883281	0.635109	0.237476	-0.416692	-0.665622	-0.843256	-0.783233	-0.9447	-1	-0.193107	-0.761002	-0.261406	-0.93921	-1	-0.946095	0.694365	0.298903	-0.285544	-0.721837	-1	-1	-1	-1	-1	-1
NP_207004.1	-0.57179	-0.0917854	-0.73526	-0.640091	-1	-0.521053	-0.418879	-0.518046	-0.906788	-1	-0.986913	0.925853	0.443206	0.362629	-0.927109	-0.069376	-0.667393	-0.7875	-1	-0.705556	-0.242208	-0.778549	-0.703172	-1	-0.945769	0.894104	0.782776	0.380113	-0.925392	-0.460033	-0.732728	-0.56682	-1	-0.722543	-0.845915	-0.724101	-0.886507	-1	-0.984168	0.894832	0.729042	0.522671	-0.927762	0.942197	0.942197	-0.333333	1	-0.876457	-0.909206
NP_207134.1	-0.939871	-0.306161	-0.56114	-0.968109	-1	0.255627	-0.13294	0.120813	-0.963977	-1	-0.849049	0.581214	-0.199314	-0.518897	-0.56046	-0.279351	0.645715	-0.9875	-1	0.224616	0.0205077	-0.0478256	-0.899666	-1	0.542766	0.723353	0.0714133	-0.856301	-0.596941	-0.939634	-0.865421	-0.935484	-1	-0.402282	-0.829139	-0.443264	-0.902868	-1	-0.954165	0.508026	0.420824	-0.0362573	-0.550187	0.849711	0.849711	-0.333333	-1	-0.32388	-0.478261
NP_207182.1	-0.876932	-0.272842	-0.31145	-0.904328	-1	0.432143	-0.0735497	-0.288092	-0.922498	-1	-0.884805	0.805015	0.207458	-0.607891	-0.780516	-0.887931	-0.811877	-0.93125	-1	-0.301171	-0.367061	-0.66316	-0.695385	-1	-0.902683	0.743739	0.66553	-0.630147	-0.773835	-0.236053	-0.198687	-0.889401	-1	0.00491824	-0.130579	-0.073752	-0.908085	-1	-0.849353	0.80729	0.361002	-0.174112	-0.784088	-1	-1	-1	-1	-1	-1
NP_207326.1	-0.875808	-0.203269	-0.498462	-0.863326	-1	-0.117149	-0.39587	-0.234925	-0.868317	-1	-0.91168	0.74187	0.408916	-0.0182968	-0.730827	-0.656609	-0.733678	-0.90625	-1	-0.567217	-0.596712	-0.636482	-0.587912	-1	-0.86328	0.693792	0.712428	0.0233663	-0.720771	-0.166944	-0.447163	-0.843318	-1	-0.384807	-0.470022	-0.580462	-0.870821	-1	-0.896891	0.733943	0.714552	0.224976	-0.736698	0.768786	0.768786	-0.333333	-1	-0.645943	-0.714286
NP_207706.1	-0.728575	-0.200964	-0.641382	-0.667426	-1	-0.526894	-0.548869	-0.45148	-0.838999	-1	-0.969816	0.866919	0.408916	0.4197	-0.866582	-0.417077	-0.617362	-0.775	-1	-0.687941	-0.530039	-0.729314	-0.515115	-1	-0.903717	0.83831	0.742272	0.373328	-0.866326	-0.164654	-0.657788	-0.640553	-1	-0.741666	-0.631148	-0.727536	-0.854707	-1	-0.968708	0.835946	0.714552	0.601992	-0.86533	-1	-1	-1	-1	-1	-1
NP_208154.1	-0.743186	-0.520536	-0.556406	-0.785877	-1	-0.287647	-0.685349	-0.382321	-0.909474	-1	-0.961772	0.872638	0.550364	0.164766	-0.869201	-0.489327	-0.523594	-0.89375	-1	-0.548951	-0.642605	-0.516755	-0.758827	-1	-0.873707	0.843719	0.557024	0.120881	-0.868352	-0.487927	-0.638471	-0.705069	-1	-0.596402	-0.774878	-0.693183	-0.874433	-1	-0.965181	0.841617	0.782861	0.402983	-0.869062	-1	-1	-1	-1	-1	-1
NP_212213.1	-0.89379	-0.0152976	-0.415162	-0.895216	-1	-0.297341	-0.121141	-0.695267	-0.888989	-1	-0.884642	0.674998	0.66138	0.251771	-0.659588	0.00554187	-0.414846	-0.9125	-1	-0.535237	0.0313488	-0.67856	-0.559441	-1	-0.655909	0.656409	0.682584	0.161725	-0.661734	-0.500208	-0.525653	-0.898618	-1	-0.626319	-0.437299	-0.848631	-0.904255	-1	-0.898662	0.642094	0.836473	0.524046	-0.651086	-1	-1	-1	-1	-1	-1
NP_212370.1	-0.642034	0.132439	-0.53005	-0.594533	-1	-0.504916	-0.20059	-0.62265	-0.854001	-1	-0.97251	0.906372	0.588513	0.451143	-0.904161	-0.231938	-0.571244	-0.84375	-1	-0.703006	-0.390731	-0.829303	-0.740903	-1	-0.91693	0.874476	0.821147	0.437886	-0.903094	0.166528	-0.612557	-0.391705	-1	-0.717779	-0.264368	-0.81256	-0.810804	-1	-0.97274	0.875498	0.801283	0.5981	-0.904377	-1	-1	-1	-1	-1	-1
NP_212396.1	-0.783085	-0.275775	-0.62747	-0.794989	-1	-0.464909	-0.198623	-0.910525	-0.890424	-1	-0.960074	0.832529	0.867124	0.349357	-0.831343	-0.249589	-0.467119	-0.90625	-1	-0.689577	-0.039841	-0.975491	-0.750968	-1	-0.834682	0.800506	0.993605	0.476318	-0.821904	-0.270192	-0.714655	-0.705069	-1	-0.686057	-0.638811	-0.708213	-0.853054	-1	-0.967839	0.804241	0.708342	0.481749	-0.835105	-1	-1	-1	-1	-1	-1
NP_212734.1	-0.726328	0.605616	-0.513234	-0.681093	-0.75	-0.415608	0.229695	-0.914415	-0.849714	-0.853282	-0.961464	0.87461	0.841406	0.348082	-0.870931	-0.0582923	-0.564547	-0.875	-1	-0.644833	-0.0537537	-0.829086	-0.7327	-1	-0.891194	0.843656	0.836069	0.310716	-0.870196	0.636553	-0.601045	-0.520737	-0.666667	-0.665858	0.188775	-0.957488	-0.807771	-0.853282	-0.963801	0.844298	0.923411	0.530129	-0.870957	0.822736	0.822736	-0.333333	-1	-0.822502	-0.861004
NP_212767.1	-0.360495	-0.32083	-0.732695	-0.480638	-1	-0.782284	-0.466863	-0.648152	-0.911301	-1	-0.993201	0.953914	0.652808	0.691517	-0.955304	-0.462028	-0.731578	-0.59375	-1	-0.874285	-0.652905	-0.843835	-0.615056	-1	-0.970242	0.921058	0.887018	0.719387	-0.954387	-0.283722	-0.659866	-0.529954	-1	-0.847833	-0.544786	-0.800537	-0.916459	-1	-0.986315	0.92347	0.789071	0.755694	-0.955691	-1	-1	-1	-1	-1	-1
NP_212856.1	-0.74712	0.0735541	-0.556021	-0.694761	-1	-0.390238	-0.251917	-0.470931	-0.842814	-1	-0.961091	0.863936	0.52036	0.293598	-0.860883	-0.751847	-0.724323	-0.90625	-1	-0.766618	-0.623453	-0.754907	-0.784104	-1	-0.925892	0.819163	0.752931	0.480622	-0.85003	0.108035	-0.611508	-0.502304	-1	-0.613814	-0.318422	-0.669351	-0.785022	-1	-0.962039	0.837559	0.768371	0.446912	-0.863816	-1	-1	-1	-1	-1	-1
NP_214754.1	-0.935937	-0.319153	-0.321466	-0.954442	-1	0.20564	-0.245034	0.26086	-0.936811	-1	-0.798955	0.592789	-0.306044	-0.329212	-0.554417	-0.292077	-0.444718	-0.94375	-1	-0.343434	-0.115187	-0.387702	-0.570292	-1	-0.504584	0.543819	0.395225	-0.291905	-0.535321	-0.510616	-0.189076	-0.97235	-1	-0.0338384	-0.311173	-0.0670961	-0.960382	-1	-0.737149	0.6548	0.369282	-0.110893	-0.589587	0.930636	0.930636	-0.333333	1	-0.328368	-0.503448
NP_214765.1	-0.92807	-0.82062	-0.731728	-0.940774	-1	0.0844469	-0.690462	0.112168	-0.918875	-1	-0.907324	0.608904	-0.177883	-0.394672	-0.605751	-0.786741	-0.633496	-0.94375	-1	-0.259485	-0.491734	-0.462314	-0.608128	-1	-0.701801	0.609982	0.473886	-0.606563	-0.621368	-0.780183	-0.736512	-0.9447	-1	-0.479763	-0.953816	-0.268706	-0.92774	-1	-0.922113	0.549411	0.261644	0.165338	-0.574548	-1	-1	-1	-1	-1	-1
NP_215002.1	-0.904468	-0.219614	-0.115445	-0.936219	-1	0.0129977	-0.212979	-0.253944	-0.941699	-1	-0.821049	0.687095	0.276039	0.0215004	-0.649502	-0.826765	-0.678384	-0.95	-1	-0.690549	-0.674225	-0.646025	-0.724455	-1	-0.793002	0.585885	0.699638	0.338903	-0.607735	-0.183181	-0.041179	-0.926267	-1	-0.0853093	-0.277415	-0.512185	-0.923785	-1	-0.775798	0.738577	0.559511	0.0657146	-0.685987	0.82659	0.82659	-0.333333	-1	-0.541601	-0.641791
NP_215288.2	-0.847148	0.0502934	-0.0932461	-0.826879	-1	0.100247	0.00707965	0.0883942	-0.860528	-1	-0.880984	0.81239	-0.0578654	-0.0761284	-0.78609	0.033046	-0.266341	-0.90625	-1	-0.330766	0.134881	-0.446481	-0.657273	-1	-0.686761	0.783754	0.456832	-0.202679	-0.789475	0.0849292	-0.331156	-0.769585	-1	-0.355762	-0.0456664	-0.459367	-0.842005	-1	-0.896252	0.783366	0.489133	0.262072	-0.782908	0.857418	0.857418	-0.333333	-1	-0.690781	-0.762376
NP_215959.1	-0.926946	0.372381	0.867539	-0.936219	-0.5	0.730394	0.468633	0.415604	-0.91107	-0.0559006	-0.561783	0.733752	-0.348907	-0.357049	-0.605908	0.385263	1	-0.93125	-0.5	0.143489	0.573223	-0.310053	-0.526995	1	0.607047	0.738064	0.38883	-0.438649	-0.604329	0.180475	-0.24853	-0.953917	-1	-0.194152	-0.0456664	-0.288245	-0.940531	-1	-0.780627	0.640897	0.294763	0.082586	-0.596278	0.842004	0.842004	-0.333333	-1	-0.422883	-0.552795
NP_215994.1	-0.881989	0.685876	-0.0157068	-0.872437	-0.5	0.241696	0.46411	-0.317917	-0.872193	-0.369295	-0.837413	0.772921	0.26318	-0.212385	-0.734781	0.228448	-0.302044	-0.90625	-1	-0.374943	0.0904327	-0.678126	-0.569103	-1	-0.625341	0.719097	0.693242	-0.126339	-0.719648	0.716278	-0.174346	-0.861751	-0.333333	-0.13432	0.435643	-0.418572	-0.880816	-0.369295	-0.83898	0.772121	0.408404	0.0460248	-0.746282	-1	-1	-1	-1	-1	-1
NP_216438.1	-0.808935	-0.0538558	-0.381694	-0.753986	-1	-0.051797	-0.161259	-0.380592	-0.83121	-1	-0.931167	0.840758	0.288898	-0.0383551	-0.829297	-0.0825123	-0.416406	-0.8125	-1	-0.43473	-0.0967567	-0.709576	-0.440182	-1	-0.796501	0.809592	0.706033	-0.0666683	-0.826632	-0.0185262	-0.490327	-0.760369	-1	-0.423782	-0.222947	-0.439614	-0.865803	-1	-0.935432	0.814196	0.532602	0.252329	-0.829733	0.965318	0.965318	-0.333333	1	-0.732787	-0.80593
NP_216684.1	-0.956729	-0.680637	-0.727051	-0.954442	-1	0.461268	-0.354572	0.368922	-0.8929	-1	-0.858889	0.51224	-0.43892	-0.864649	-0.499639	-0.646141	-0.568544	-0.96875	-1	-0.0846811	-0.183124	-0.219824	-0.679487	-1	-0.483182	0.505499	0.233213	-0.959072	-0.495565	-0.726062	-0.770727	-0.935484	-1	-0.161322	-0.479963	-0.320021	-0.875887	-1	-0.900224	0.479387	0.305113	-0.323412	-0.49871	0.949904	0.882466	0.333333	1	-0.12077	0.333333
NP_217065.1	-0.943804	-0.547569	-0.646981	-0.940774	-1	-0.130972	-0.390757	0.130322	-0.887646	-1	-0.863501	0.469079	-0.173596	-0.0796705	-0.46106	-0.626642	-0.568255	-0.95	-1	-0.479612	-0.522992	-0.453205	-0.577217	-1	-0.573636	0.443884	0.476018	-0.0654896	-0.445204	-0.508951	-0.689409	-0.935484	-1	-0.473812	-0.464637	-0.392378	-0.897677	-1	-0.888567	0.455301	0.383564	0.188937	-0.470747	-1	-1	-1	-1	-1	-1
NP_217394.1	-0.920202	-0.00733445	-0.274433	-0.899772	-1	0.234722	-0.0743363	0.125567	-0.850128	-1	-0.823086	0.669176	-0.0107158	-0.340749	-0.633527	-0.608169	-0.662879	-0.925	-1	-0.428304	-0.462101	-0.42002	-0.519787	-1	-0.747905	0.593497	0.557024	-0.244087	-0.610273	0.0276853	-0.224522	-0.889401	-1	-0.0876646	-0.131407	-0.440902	-0.867175	-1	-0.789321	0.695607	0.418754	-0.0565473	-0.651708	0.965318	0.965318	-0.333333	1	-0.426959	-0.583815
NP_217552.1	-0.889857	0.365675	0.085829	-0.872437	-0.75	0.285703	0.34238	-0.195159	-0.860303	-0.665198	-0.811358	0.762609	0.216031	-0.213754	-0.716455	0.378695	-0.323851	-0.9	-0.75	-0.368305	0.457223	-0.616527	-0.51203	-0.290749	-0.614663	0.703212	0.669793	-0.155766	-0.702972	0.337427	-0.0127646	-0.870968	-1	-0.0646856	0.0317904	-0.463875	-0.881901	-1	-0.795594	0.772919	0.439454	0.0550617	-0.727301	-1	-1	-1	-1	-1	-1
NP_217661.1	-0.94549	-0.10394	-0.391065	-0.940774	-1	0.0439065	-0.0648968	-0.506376	-0.883489	-1	-0.790347	0.49656	0.486069	-0.163313	-0.462069	-0.921593	-0.768493	-0.9625	-1	-0.548303	-0.481615	-0.772693	-0.675481	-1	-0.76602	0.404428	0.804093	-0.0424282	-0.427557	-0.0682764	-0.378374	-0.917051	-1	-0.262092	-0.121466	-0.513473	-0.865359	-1	-0.771747	0.522617	0.662803	0.0928332	-0.480955	-1	-1	-1	-1	-1	-1
NP_218183.1	-0.713403	0.550293	-0.139319	-0.735763	-0.75	-0.185742	0.441101	-0.275989	-0.893218	-0.859519	-0.939258	0.894041	0.233176	0.258027	-0.881546	0.02422	-0.331076	-0.825	-1	-0.537795	-0.00641431	-0.657087	-0.641689	-1	-0.840042	0.860045	0.667661	0.22287	-0.880643	0.581599	-0.30795	-0.705069	-0.666667	-0.490153	0.411411	-0.623833	-0.886735	-0.859519	-0.939877	0.866642	0.629683	0.474349	-0.8811	-1	-1	-1	-1	-1	-1
NP_218377.1	-0.798258	0.774728	-0.0373117	-0.785877	-0.25	0.0565372	0.822616	-0.377566	-0.870397	-0.415385	-0.90402	0.858442	0.323189	0.00831639	-0.83663	-0.418309	-0.594768	-0.8625	-1	-0.538078	-0.443852	-0.708058	-0.609467	-1	-0.86558	0.805821	0.718823	0.0492481	-0.830451	0.804538	-0.0772988	-0.751152	0	-0.226897	0.813193	-0.648953	-0.86743	-0.415385	-0.888803	0.84769	0.673153	0.247832	-0.84004	-1	-1	-1	-1	-1	-1
NP_245935.1	-0.863445	-0.0209556	-0.314252	-0.8041	-1	-0.133441	-0.0440511	-0.214178	-0.810627	-1	-0.895838	0.763538	0.207458	0.099749	-0.745657	-0.702791	-0.63969	-0.91875	-1	-0.53993	-0.567621	-0.566208	-0.671533	-1	-0.829882	0.723281	0.571946	0.0237516	-0.745949	0.0141549	-0.426991	-0.705069	-1	-0.469164	-0.0995133	-0.609662	-0.776363	-1	-0.90171	0.740399	0.617264	0.362065	-0.744964	-1	-1	-1	-1	-1	-1
NP_246737.1	-0.906715	-0.0517603	-0.705155	-0.890661	-1	-0.212372	-0.0316618	-0.256105	-0.86058	-1	-0.921782	0.645961	0.164595	-0.00844054	-0.645052	-0.946223	-0.854473	-0.95625	-1	-0.498506	-0.636101	-0.64711	-0.754002	-1	-0.904407	0.625475	0.644212	-0.211896	-0.658509	-0.0164446	-0.676969	-0.824885	-1	-0.553557	-0.0864658	-0.585615	-0.815315	-1	-0.922932	0.618191	0.563651	0.313985	-0.639633	-1	-1	-1	-1	-1	-1
NP_296643.1	-0.465018	0.36777	-0.309247	-0.23918	-1	-0.560957	0.0812193	-0.683164	-0.798719	-1	-0.975618	0.945508	0.584226	0.638419	-0.941589	0.240353	-0.276728	-0.5125	-1	-0.685868	0.0991056	-0.818458	-0.450661	-1	-0.904866	0.915558	0.827542	0.593748	-0.941904	0.400291	-0.512462	-0.16129	-1	-0.781836	0.0324117	-0.842619	-0.822731	-1	-0.976681	0.912239	0.799213	0.760325	-0.940742	-1	-1	-1	-1	-1	-1
NP_444680.1	-0.936499	-0.625314	-0.627167	-0.927107	-1	0.114813	-0.634612	0.250054	-0.87139	-1	-0.871624	0.570928	-0.079297	-0.377334	-0.558471	-0.966954	-0.877793	-0.96875	-1	-0.302572	-0.644232	-0.181	-0.759615	-1	-0.89016	0.554623	0.184396	-0.670538	-0.587755	-0.586178	-0.609609	-0.880184	-1	-0.357218	-0.721446	-0.379066	-0.827128	-1	-0.872581	0.543676	0.478783	0.0732876	-0.546626	-1	-1	-1	-1	-1	-1
NP_444832.1	-0.581905	0.809514	0.150035	-0.302961	0.75	-0.0200708	0.712291	-0.649881	-0.755235	-0.313548	-0.946584	0.94261	0.781397	0.203649	-0.929157	0.192734	-0.56887	-0.76875	-0.75	-0.606978	0.248532	-0.761197	-0.669479	-0.792258	-0.928075	0.897907	0.759326	0.222226	-0.927184	0.839092	-0.131239	0.0875576	1	-0.365282	0.697007	-0.826087	-0.708442	-0.411613	-0.947314	0.914708	0.894432	0.413051	-0.929706	0.973025	0.903661	0.333333	1	-0.876096	-0.814194
NP_445074.1	-0.995504	-0.96228	-0.944503	-0.995444	-1	-0.0887499	-0.835005	0.253944	-0.945848	-1	-0.792045	-0.830826	-0.314616	-0.290276	0.771391	-0.974138	-0.888095	-0.99375	-1	-0.403656	-0.749932	-0.173409	-0.822485	-1	-0.628799	-0.772086	0.180132	-0.44868	0.736567	-0.920899	-0.839852	-0.981567	-1	-0.490881	-0.932484	-0.377134	-0.9018	-1	-0.807001	-0.850821	0.365142	0.110731	0.795237	-1	-1	-1	-1	-1	-1
NP_445596.1	-0.691486	0.430427	-0.305663	-0.66287	-0.75	-0.38816	0.106588	-0.575103	-0.862044	-0.868966	-0.953805	0.893037	0.533219	0.423666	-0.885493	0.442118	-0.12	-0.84375	-0.75	-0.536985	0.240582	-0.790044	-0.701592	-0.722414	-0.803719	0.869524	0.799829	0.360529	-0.885958	-0.280808	-0.563399	-0.529954	-1	-0.693206	-0.763281	-0.788943	-0.831621	-1	-0.96462	0.858659	0.774581	0.595899	-0.884842	0.942197	0.890173	0.333333	1	-0.835611	-0.751724
NP_781237.1	-0.835347	0.23575	0.0401832	-0.863326	-1	0.336289	0.00825959	-0.668468	-0.91202	-1	-0.874755	0.848452	0.609944	-0.301368	-0.817527	-0.368842	-0.2095	-0.90625	-1	-0.209445	0.0248442	-0.854029	-0.679487	-1	-0.684368	0.816207	0.8657	-0.439563	-0.820915	0.269151	-0.191651	-0.843318	-1	-0.194108	-0.0444237	-0.747933	-0.899527	-1	-0.882739	0.821563	0.766301	0.121519	-0.812701	0.737958	0.737958	-0.333333	-1	-0.729422	-0.777778
NP_836897.1	-0.480753	0.959137	-0.363063	-0.198178	0	-0.507578	0.933137	-0.639939	-0.776317	-0.681675	-0.976678	0.944585	0.725675	0.542973	-0.941085	0.959975	-0.222892	-0.4875	0	-0.627168	1	-0.69114	-0.405558	-0.325654	-0.894756	0.916109	0.712428	0.496538	-0.941346	0.180266	-0.596465	-0.115207	-1	-0.773631	-0.240344	-0.821149	-0.807508	-1	-0.980143	0.910082	0.867522	0.690741	-0.940282	0.745665	0.745665	-0.333333	-1	-0.907795	-0.924607
NP_837945.1	-0.729699	-0.00963956	-0.395174	-0.589977	-1	-0.59428	-0.169912	-0.899287	-0.786693	-1	-0.952884	0.862344	0.824261	0.634664	-0.85665	-0.313629	-0.602665	-0.7375	-1	-0.795799	-0.161261	-0.969851	-0.432091	-1	-0.899581	0.827306	0.972287	0.627032	-0.855133	0.0253955	-0.422872	-0.539171	-1	-0.723223	-0.23206	-0.860225	-0.812999	-1	-0.947021	0.837049	0.832333	0.736107	-0.856506	0.822736	0.822736	-0.333333	-1	-0.820422	-0.859375
NP_856026.1	-0.67238	-0.262364	-0.614908	-0.644647	-1	-0.358472	-0.231268	-0.496866	-0.863192	-1	-0.974302	0.902273	0.456065	0.222563	-0.90096	-0.708128	-0.755414	-0.825	-1	-0.670099	-0.663204	-0.623251	-0.68429	-1	-0.948412	0.866075	0.623108	0.241735	-0.898309	-0.225645	-0.60704	-0.520737	-1	-0.594987	-0.296676	-0.750081	-0.837827	-1	-0.96992	0.874231	0.737321	0.422466	-0.901903	-1	-1	-1	-1	-1	-1
NP_856124.1	-0.920764	0.222758	-0.0123909	-0.927107	-0.5	0.375641	0.294199	0.208991	-0.902905	-0.116279	-0.768833	0.691473	-0.237891	-0.378567	-0.636057	0.0597291	-0.2739	-0.94375	-0.75	-0.297279	0.412955	-0.41373	-0.637746	-0.0639535	-0.453875	0.628641	0.416542	-0.283427	-0.612668	0.256245	-0.188822	-0.917051	-0.666667	-0.0523535	0.168272	-0.348148	-0.899802	-0.55814	-0.778341	0.703777	0.402194	-0.0836659	-0.654401	-1	-1	-1	-1	-1	-1
NP_856888.1	-0.937061	-0.354359	0.00942408	-0.981777	-1	0.372715	-0.502262	0.250054	-1	-1	-0.71527	0.62144	-0.331762	-0.363338	-0.552982	-0.972906	-0.882766	-0.99375	-1	-0.666485	-0.932966	-0.393124	-0.951587	-1	-0.893951	0.426209	0.397357	0.149399	-0.462725	-0.317027	-0.234028	-0.953917	-1	-0.0930986	-0.582065	-0.0720344	-0.933046	-1	-0.748247	0.629908	0.309253	-0.0551251	-0.571214	-1	-1	-1	-1	-1	-1
YP_000389.1	-0.932565	-0.768231	-0.69075	-0.927107	-1	-0.10992	-0.610423	0.110006	-0.880364	-1	-0.892586	0.548031	-0.109301	-0.129261	-0.544216	-0.809934	-0.713909	-0.95	-1	-0.474228	-0.54359	-0.397245	-0.633214	-1	-0.754895	0.519298	0.412279	-0.173924	-0.538553	-0.728143	-0.662746	-0.907834	-1	-0.463957	-0.695972	-0.448631	-0.873186	-1	-0.895027	0.530606	0.464293	0.192817	-0.544537	-1	-1	-1	-1	-1	-1
YP_000391.1	-0.630795	0.342414	-0.202246	-0.694761	-1	-0.261331	0.0534907	-0.53793	-0.909658	-1	-0.956859	0.920628	0.490356	0.319453	-0.912168	-0.151888	-0.547976	-0.85	-1	-0.675706	-0.266058	-0.788526	-0.758497	-1	-0.914977	0.880078	0.806225	0.391507	-0.908354	0.375104	-0.333942	-0.585253	-1	-0.502169	0.00321011	-0.652818	-0.874753	-1	-0.954499	0.89429	0.648313	0.474085	-0.913763	-1	-1	-1	-1	-1	-1
YP_000859.1	-0.820174	-0.204317	-0.524415	-0.735763	-1	-0.071799	-0.294592	-0.142425	-0.800241	-1	-0.941059	0.828061	0.0835834	-0.0889097	-0.820811	-0.441502	-0.49549	-0.8875	-1	-0.492159	-0.254675	-0.564472	-0.64497	-1	-0.814054	0.790687	0.563419	0.0109822	-0.810072	-0.167985	-0.625002	-0.612903	-1	-0.435081	-0.363363	-0.57402	-0.770867	-1	-0.949787	0.80205	0.557442	0.176503	-0.824834	1	1	-0.333333	1	-0.712577	-0.794872
YP_001065842.1	-0.740938	0.116723	-0.497656	-0.626424	-1	-0.210512	0.040118	-0.34169	-0.800564	-1	-0.957969	0.878621	0.353193	0.0991888	-0.873487	0.134647	-0.38765	-0.7125	-1	-0.488876	0.175716	-0.618046	-0.35272	-1	-0.838988	0.851001	0.71456	0.0748211	-0.871695	0.150916	-0.648932	-0.64977	-1	-0.566959	-0.0108729	-0.673001	-0.852102	-1	-0.966463	0.845802	0.687642	0.35279	-0.873583	0.942197	0.942197	-0.333333	1	-0.800875	-0.853659
YP_001066635.1	-0.817926	0.9715	-0.285219	-0.77221	-0.25	-0.071546	0.903048	-0.0749946	-0.838125	-0.357746	-0.918276	0.8304	0.0492928	0.0375313	-0.815343	0.0359195	-0.374753	-0.83125	-0.75	-0.466983	0.227753	-0.529335	-0.473456	-0.546479	-0.77215	0.796537	0.550629	0.033818	-0.811236	1	-0.414445	-0.769585	-0.333333	-0.414657	0.897898	-0.540526	-0.865148	-0.571831	-0.922476	0.807066	0.540882	0.291024	-0.817133	0.895954	0.894027	0.333333	-1	-0.730873	-0.594366
YP_001088774.1	-0.758921	0.0823554	-0.438688	-0.749431	-1	-0.497749	-0.114061	-0.83056	-0.873073	-1	-0.950104	0.849216	0.764252	0.490574	-0.843513	0.10119	-0.345133	-0.875	-1	-0.673931	0.0378535	-0.935365	-0.698997	-1	-0.81583	0.820829	0.942443	0.52154	-0.839708	-0.323272	-0.601268	-0.658986	-1	-0.722552	-0.485555	-0.863231	-0.845976	-1	-0.95926	0.818699	0.832333	0.612815	-0.844806	0.915222	0.915222	-0.333333	-1	-0.78998	-0.843478
YP_001197582.1	-0.32172	0.55197	-0.352961	-0.125285	-0.75	-0.620854	0.122321	-0.959369	-0.822288	-0.938611	-0.983258	0.962253	0.879983	0.690352	-0.959717	0.0238095	-0.541921	-0.525	-1	-0.814044	-0.0665823	-1	-0.574997	-1	-0.952089	0.927853	1	0.708447	-0.959053	0.583264	-0.444437	0.0875576	-0.666667	-0.75149	0.0756964	-0.964788	-0.817482	-0.938611	-0.978908	0.931503	0.942041	0.762623	-0.959876	-1	-1	-1	-1	-1	-1
YP_001197594.1	-0.84771	-0.117351	-0.55365	-0.854214	-1	-0.0424307	-0.134513	-0.296737	-0.890621	-1	-0.933789	0.797577	0.267467	-0.141224	-0.790032	-0.621305	-0.71943	-0.93125	-1	-0.453708	-0.551902	-0.467086	-0.747835	-1	-0.879812	0.762994	0.493072	-0.223993	-0.790164	-0.0815987	-0.577952	-0.788018	-1	-0.424115	-0.194781	-0.650671	-0.854164	-1	-0.934317	0.77169	0.646243	0.192739	-0.789234	-1	-1	-1	-1	-1	-1
YP_001197641.1	-0.883113	0.400042	-0.412042	-0.790433	-0.75	0.332339	0.406096	-0.0507888	-0.753939	-0.682008	-0.893889	0.78204	-0.0192885	-0.536064	-0.762204	-0.344828	-0.591719	-0.89375	-1	-0.31042	-0.148975	-0.544084	-0.507564	-1	-0.779003	0.730039	0.552761	-0.463733	-0.747024	0.432348	-0.491956	-0.714286	-0.666667	-0.150342	0.374547	-0.381213	-0.751625	-0.682008	-0.900092	0.766968	0.505692	-0.148325	-0.769226	0.903661	0.903661	-0.333333	-1	-0.598218	-0.698745
YP_001198726.1	-0.930879	0.182313	-0.181937	-0.936219	-0.75	0.44634	0.205703	0.382753	-0.904074	-0.506494	-0.779466	0.665143	-0.430347	-0.557058	-0.615145	0.199097	-0.100319	-0.94375	-0.75	-0.124482	0.331647	-0.326537	-0.595405	0.0454545	-0.244226	0.640482	0.348327	-0.559609	-0.601465	-0.351582	-0.494393	-0.935484	-1	-0.142913	-0.301854	-0.26613	-0.912959	-1	-0.845691	0.640682	0.274063	-0.160849	-0.625667	-1	-1	-1	-1	-1	-1
YP_001199090.1	-0.960101	-0.945516	-0.972565	-0.986333	-1	-0.622001	-1	-0.188243	-0.989063	-1	-0.934224	0.165051	0.12216	0.36344	-0.202139	-0.905583	-0.820419	-0.96875	-1	-0.743076	-0.776132	-0.613057	-0.660633	-1	-0.772237	0.158596	0.623108	0.363862	-0.188102	-1	-1	-1	-1	1	0.0442166	1	-1	-1	-1	1	-1	0.515223	-0.905751	-1	-1	-1	-1	-1	-1
YP_001248137.1	-0.688677	0.00523889	-0.593151	-0.671982	-1	-0.56485	-0.139233	-0.833153	-0.869073	-1	-0.971414	0.885239	0.905701	0.492849	-0.88415	-0.0989327	-0.617242	-0.80625	-1	-0.725181	-0.210407	-0.757727	-0.633136	-1	-0.915322	0.8548	0.912599	0.45765	-0.8837	0.0401749	-0.622702	-0.603687	-1	-0.753613	-0.199751	-0.917123	-0.859247	-1	-0.969687	0.854868	0.954461	0.643504	-0.883579	-1	-1	-1	-1	-1	-1
YP_001494432.1	-0.784771	0.312238	-0.279722	-0.77221	-0.75	-0.262298	0.160275	-0.265615	-0.870455	-0.816425	-0.930412	0.845656	0.314616	0.279609	-0.833597	0.0162151	-0.343853	-0.85	-1	-0.533125	0.0732677	-0.647761	-0.598662	-1	-0.794966	0.817667	0.703901	0.203861	-0.834353	0.345129	-0.445577	-0.741935	-0.666667	-0.581279	0.115667	-0.635212	-0.87049	-0.816425	-0.937058	0.815076	0.669013	0.513139	-0.8313	0.807322	0.807322	-0.333333	-1	-0.779792	-0.826087
YP_001494827.1	-0.910087	-0.118818	-0.0723168	-0.936219	-1	0.319375	0.0273353	0.209855	-0.935245	-1	-0.803447	0.716748	-0.143592	-0.339778	-0.671165	-0.0958539	0.189594	-0.95625	-1	-0.0591359	0.167766	-0.325887	-0.746275	-1	-0.194269	0.726972	0.361117	-0.515841	-0.680523	-0.66632	-0.516922	-0.917051	-1	-0.336063	-0.707155	-0.399034	-0.909769	-1	-0.881127	0.661328	0.447733	0.105925	-0.661208	-1	-1	-1	-1	-1	-1
YP_001598413.1	-0.92526	-0.247276	-0.385648	-0.931663	-1	0.0610161	-0.362439	0.23968	-0.904442	-1	-0.836684	0.6176	-0.186455	-0.181895	-0.59014	-0.704228	-0.527512	-0.9625	-1	-0.410143	-0.531484	-0.393558	-0.746717	-1	-0.62729	0.576642	0.403752	-0.195714	-0.580709	-0.210658	-0.492695	-0.898618	-1	-0.348381	-0.434814	-0.384219	-0.871562	-1	-0.854614	0.601934	0.427034	0.140534	-0.593268	-1	-1	-1	-1	-1	-1
YP_001598536.1	-0.452093	0.0387678	-0.489112	-0.339408	-1	-0.473022	-0.276696	-0.625675	-0.838676	-1	-0.982563	0.950132	0.541792	0.432849	-0.948219	-0.318555	-0.593684	-0.54375	-1	-0.727976	-0.383684	-0.832556	-0.49763	-1	-0.947722	0.915428	0.831806	0.479542	-0.946439	0.0734804	-0.504703	-0.317972	-1	-0.636067	-0.344517	-0.684595	-0.859143	-1	-0.976869	0.921261	0.729042	0.552654	-0.949308	0.822736	0.822736	-0.333333	-1	-0.908605	-0.928429
YP_001598607.1	-0.69823	0.261316	-0.324898	-0.763098	-1	-0.277593	0.0440511	-0.422952	-0.917743	-1	-0.95387	0.895865	0.511787	0.274844	-0.888144	-0.761494	-0.732172	-0.8	-1	-0.682425	-0.661939	-0.730832	-0.609967	-1	-0.93899	0.85416	0.816883	0.284979	-0.885643	0.294546	-0.100278	-0.797235	-1	-0.379202	-0.00673087	-0.572303	-0.925832	-1	-0.925551	0.882438	0.584351	0.454617	-0.889447	0.853565	0.853565	-0.333333	-1	-0.835389	-0.873239
YP_001598909.1	-0.64934	0.455784	-0.336911	-0.699317	-0.75	-0.283117	0.306195	-0.464016	-0.904197	-0.883969	-0.961526	0.913935	0.56751	0.275404	-0.907511	-0.520731	-0.636404	-0.825	-1	-0.604762	-0.439154	-0.601779	-0.704052	-1	-0.92819	0.879369	0.642081	0.172583	-0.909093	0.487719	-0.378162	-0.631336	-0.666667	-0.551072	0.269338	-0.733763	-0.88306	-0.883969	-0.95538	0.885349	0.791141	0.515223	-0.905751	0.849711	0.849711	-0.333333	-1	-0.85755	-0.890076
YP_001599782.1	-0.806687	0.0915759	-0.352107	-0.817768	-0.75	0.0319167	0.177581	-0.39745	-0.891523	-0.797333	-0.929218	0.849471	0.314616	-0.127635	-0.836743	-0.553777	-0.522522	-0.86875	-1	-0.484742	-0.530039	-0.718035	-0.612308	-1	-0.83528	0.805057	0.718823	-0.0236605	-0.826414	0.125937	-0.399454	-0.806452	-0.666667	-0.274913	0.133893	-0.513258	-0.892766	-0.797333	-0.924732	0.835398	0.580211	0.0971143	-0.844815	0.899807	0.899807	-0.333333	-1	-0.744449	-0.808
YP_001599887.1	-0.929756	0.0836127	-0.456185	-0.849658	-0.75	0.32927	0.195674	0.220229	-0.717509	-0.512821	-0.843751	0.647504	-0.152165	-0.55561	-0.620311	-0.219007	-0.561896	-0.9125	-1	-0.303302	-0.260276	-0.40809	-0.378698	-1	-0.63669	0.588652	0.412279	-0.460125	-0.593461	0.118027	-0.526093	-0.806452	-0.666667	-0.14285	0.152946	-0.345142	-0.742226	-0.512821	-0.85722	0.645309	0.443593	-0.182677	-0.635263	-1	-1	-1	-1	-1	-1
YP_001600056.1	-0.924136	-0.160101	-0.702457	-0.949886	-1	0.103001	-0.266863	0.122542	-0.943695	-1	-0.905358	0.630152	-0.195028	-0.402424	-0.624846	-0.956897	-0.877215	-0.95	-1	-0.440239	-0.49607	-0.457109	-0.666358	-1	-0.904292	0.572816	0.465359	-0.358733	-0.607058	-0.124063	-0.44322	-0.953917	-1	-0.15911	-0.334162	-0.139882	-0.942322	-1	-0.842357	0.661933	0.249224	-0.102099	-0.644145	0.861272	0.861272	-0.333333	-1	-0.434411	-0.566265
YP_001600126.1	-0.996066	0.0884325	1	-0.995444	-0.75	0.91591	0.174631	0.134212	-0.942713	1	1	-0.09197	0.0150021	-0.519452	0.685632	-1	-1	-1	-1	1	0.227572	1	-1	-1	-1	1	-1	0.627032	-0.855133	0.122814	0.190979	-0.97235	-0.666667	0.131101	0.130786	-0.436608	-0.848824	1	0.473053	-0.107062	0.524322	-0.0913209	0.677605	-1	-1	-1	-1	-1	-1
YP_001605456.1	-0.762855	0.0616094	-0.243413	-0.840547	-1	-0.133399	-0.326254	-0.237519	-0.938485	-1	-0.934181	0.870334	0.216031	0.137237	-0.857804	-0.712028	-0.713179	-0.88125	-1	-0.571429	-0.602132	-0.546687	-0.709628	-1	-0.918079	0.829201	0.614581	0.0464398	-0.858992	0.0961699	-0.140102	-0.834101	-1	-0.378957	-0.396707	-0.621256	-0.923912	-1	-0.910783	0.85262	0.621403	0.426955	-0.854675	-1	-1	-1	-1	-1	-1
YP_001605885.1	-0.843776	0.073135	-0.580292	-0.703872	-1	-0.143661	-0.00668633	-0.113032	-0.729172	-1	-0.938451	0.793165	0.0578654	-0.028421	-0.787494	-0.693144	-0.750497	-0.825	-1	-0.542206	-0.523896	-0.575317	-0.372666	-1	-0.89556	0.754262	0.591132	-0.0443287	-0.783342	0.107619	-0.549383	-0.640553	-1	-0.451307	-0.0601636	-0.509823	-0.758314	-1	-0.931459	0.772602	0.528462	0.252058	-0.788792	-1	-1	-1	-1	-1	-1
YP_001606551.1	-0.639225	0.655281	-0.46758	-0.476082	-0.75	-0.382488	0.559292	-0.556084	-0.795737	-0.887073	-0.969512	0.912741	0.494642	0.330749	-0.909079	-0.280378	-0.632444	-0.6625	-1	-0.696649	-0.417111	-0.797636	-0.444508	-1	-0.929339	0.875873	0.808356	0.383061	-0.905804	0.685887	-0.476784	-0.419355	-0.666667	-0.571665	0.535881	-0.773913	-0.820745	-0.887073	-0.96346	0.886934	0.747671	0.477694	-0.910917	-1	-1	-1	-1	-1	-1
YP_001606647.1	-0.845462	-0.0356245	-0.60983	-0.703872	-1	-0.121452	-0.193314	0.00410633	-0.72588	-1	-0.941152	0.792969	0.126447	-0.0719189	-0.788218	-0.0143678	-0.523033	-0.7125	-1	-0.469795	-0.0349625	-0.516538	0.040724	-1	-0.798354	0.763504	0.62524	-0.0578117	-0.781815	-0.585346	-0.672308	-0.806452	-1	-0.451244	-0.681475	-0.40934	-0.868586	-1	-0.949668	0.770382	0.493273	0.167687	-0.794985	0.7842	0.7842	-0.333333	-1	-0.705882	-0.764706
YP_001607072.1	-0.925822	-0.0318525	-0.267118	-0.822323	-1	0.111768	-0.136283	0.107845	-0.675422	-1	-0.810255	0.624326	-0.0964423	-0.182714	-0.587528	-0.483169	-0.396351	-0.8625	-1	-0.405166	-0.546843	-0.464483	-0.065597	-1	-0.520905	0.575548	0.514389	-0.120294	-0.568086	0.00333056	-0.370194	-0.824885	-1	-0.245369	-0.196645	-0.315083	-0.776792	-1	-0.818399	0.63009	0.464293	0.0740071	-0.603289	0.849711	0.849711	-0.333333	-1	-0.42758	-0.558282
YP_001607100.1	-0.828604	0.628667	-0.430749	-0.77221	-0.75	-0.178991	0.408456	-0.164469	-0.825297	-0.77381	-0.928397	0.809368	0.0878697	0.0951241	-0.799185	-0.383826	-0.579616	-0.83125	-1	-0.557965	-0.464812	-0.601128	-0.443681	-1	-0.838143	0.771699	0.606054	0.104249	-0.794141	0.65945	-0.437259	-0.769585	-0.666667	-0.448478	0.377032	-0.546538	-0.857523	-0.77381	-0.921283	0.791283	0.516042	0.324798	-0.80174	-1	-1	-1	-1	-1	-1
YP_001654124.1	-0.551559	0.752515	0.193669	-0.421412	0.5	-0.112883	0.554179	-0.786471	-0.823984	-0.44994	-0.948662	0.945214	0.768538	0.343138	-0.932275	0.225369	-0.17881	-0.71875	-0.75	-0.564236	0.403559	-0.913242	-0.6242	-0.80579	-0.871851	0.907096	0.944575	0.383309	-0.930057	0.782473	-0.128978	-0.225806	0.666667	-0.425478	0.530496	-0.796887	-0.80597	-0.541616	-0.950618	0.916749	0.760091	0.502556	-0.933128	0.77264	0.77264	-0.333333	-1	-0.892139	-0.913148
YP_001654127.1	-0.933689	-0.664501	-0.76712	-0.940774	-1	0.102504	-0.626352	-0.403069	-0.909069	-1	-0.908947	0.583999	0.344621	-0.436068	-0.583142	-0.949918	-0.824815	-0.975	-1	-0.444002	-0.58045	-0.720855	-0.814146	-1	-0.847898	0.522833	0.733745	-0.315594	-0.552108	-0.625104	-0.730776	-0.898618	-1	-0.31409	-0.712747	-0.558132	-0.858632	-1	-0.915077	0.573003	0.594494	-0.0728042	-0.593546	0.857418	0.857418	-0.333333	-1	-0.371186	-0.516779
YP_001654874.1	-0.880865	-0.225482	-0.415643	-0.85877	-1	0.232282	-0.00412979	0.104387	-0.85466	-1	-0.896262	0.773913	0.258894	-0.412523	-0.755445	-0.92303	-0.820802	-0.91875	-1	-0.376533	-0.497335	-0.466218	-0.62963	-1	-0.904637	0.721087	0.476018	-0.465565	-0.75192	-0.189009	-0.383357	-0.815668	-1	-0.192598	-0.0574713	-0.434461	-0.842396	-1	-0.880732	0.762385	0.642103	-0.0121246	-0.756109	-1	-1	-1	-1	-1	-1
YP_001654964.1	-0.970216	-0.784996	-0.727865	-0.968109	-1	0.186634	-0.635202	0.388373	-0.899046	-1	-0.816999	0.265785	-0.276468	-0.520746	-0.256465	-0.958539	-0.847907	-0.975	-1	-0.341322	-0.560213	-0.323718	-0.67033	-1	-0.765763	0.213783	0.329141	-0.56313	-0.241307	-0.744796	-0.63026	-0.953917	-1	-0.250626	-0.722067	-0.171873	-0.886018	-1	-0.793122	0.279168	0.383564	-0.0966185	-0.261622	0.83815	0.83815	-0.333333	-1	0.103826	-0.142857
YP_001880.1	-0.707221	0.641241	-0.222791	-0.640091	-0.25	-0.222508	0.363618	-0.709531	-0.837722	-0.586956	-0.945881	0.894841	0.70853	0.259889	-0.884512	0.648604	-0.20869	-0.70625	-0.5	-0.516332	0.44584	-0.665112	-0.410535	-0.416667	-0.814548	0.864748	0.674057	0.255196	-0.882469	0.480849	-0.454233	-0.686636	-0.666667	-0.547369	0.329813	-0.855717	-0.882054	-0.862319	-0.953531	0.864281	0.859242	0.457657	-0.885088	-1	-1	-1	-1	-1	-1
YP_001933301.1	-0.784771	0.0817267	-0.367167	-0.8041	-1	-0.269559	-0.171485	-0.35898	-0.896641	-1	-0.937786	0.845133	0.353193	0.242372	-0.835585	-0.294745	-0.512247	-0.9	-1	-0.641237	-0.308881	-0.689188	-0.732441	-1	-0.847586	0.804809	0.703901	0.337143	-0.827509	0.116153	-0.481646	-0.732719	-1	-0.526799	-0.233716	-0.681589	-0.865865	-1	-0.941153	0.821447	0.687642	0.408804	-0.839157	0.911368	0.859345	0.333333	-1	-0.773453	-0.652174
YP_001933316.1	-0.946052	-0.552598	-0.5153	-0.968109	-1	0.287788	-0.489872	0.390966	-0.955229	-1	-0.822794	0.54956	-0.443206	-0.534927	-0.522226	-0.65312	-0.463566	-0.975	-1	-0.209583	-0.418556	-0.231754	-0.78195	-1	-0.453567	0.531056	0.265189	-0.60715	-0.517313	-0.513947	-0.619298	-0.953917	-1	-0.249233	-0.569017	-0.309071	-0.92461	-1	-0.85911	0.52376	0.303043	-0.0911382	-0.521762	0.872832	0.865125	0.333333	-1	-0.259196	0.133858
YP_001933610.1	-0.748244	-0.370495	-0.622139	-0.753986	-1	-0.359826	-0.464307	-0.446293	-0.883919	-1	-0.965719	0.865119	0.348907	0.220429	-0.863535	-0.342365	-0.624446	-0.86875	-1	-0.587956	-0.283946	-0.742544	-0.696483	-1	-0.898547	0.836773	0.735877	0.142468	-0.864268	-0.334513	-0.654435	-0.677419	-1	-0.642009	-0.730765	-0.648094	-0.860081	-1	-0.966093	0.834031	0.666943	0.458677	-0.86234	0.830443	0.830443	-0.333333	-1	-0.807239	-0.849687
YP_001933695.1	-0.915707	-0.233445	-0.394364	-0.854214	-1	0.0558874	-0.230088	0.0940134	-0.774059	-1	-0.854333	0.655847	-0.0150021	-0.180083	-0.631617	-0.27422	-0.467741	-0.9375	-1	-0.412192	-0.0687506	-0.471424	-0.61751	-1	-0.619575	0.615847	0.554892	-0.151577	-0.618167	-0.196919	-0.532401	-0.778802	-1	-0.36087	-0.374547	-0.399034	-0.746091	-1	-0.878579	0.635981	0.462223	0.131559	-0.636201	-1	-1	-1	-1	-1	-1
YP_002144929.1	-0.973588	-0.47653	-0.574084	-0.972665	-1	-0.151891	-0.575615	-0.30711	-0.906137	-1	-0.73358	0.0773632	0.237462	-0.0148113	-0.0533124	-0.923645	-0.771749	-0.98125	-1	-0.425796	-0.710904	-0.265373	-0.733728	-1	-0.621434	0.0999814	0.284374	-0.321708	-0.11447	-0.438385	-0.555695	-0.953917	-1	-0.541086	-0.659314	-0.655824	-0.87725	-1	-0.732278	0.0434267	0.631753	0.378911	-0.0121497	0.811175	0.811175	-0.333333	-1	0.171291	-0.0769231
YP_002144942.1	-0.911211	-0.436085	-0.652324	-0.85877	-1	-0.0629729	-0.478663	-0.31662	-0.794568	-1	-0.90843	0.653102	0.327475	-0.167759	-0.647212	-0.943144	-0.842267	-0.9375	-1	-0.549885	-0.687415	-0.628457	-0.6337	-1	-0.891998	0.596237	0.627372	-0.087602	-0.628602	-0.39821	-0.627921	-0.788018	-1	-0.401041	-0.557212	-0.660548	-0.766971	-1	-0.907472	0.641099	0.675223	0.124764	-0.654156	-1	-1	-1	-1	-1	-1
YP_002144944.1	-0.954482	-0.0563705	-0.0732074	-0.799544	-1	0.334967	-0.0615536	-0.0620272	-0.846449	-1	-0.887707	0.849469	0.156022	-0.3598	-0.822817	-0.150246	-0.226385	-0.8875	-1	-0.197158	-0.0750745	-0.464917	-0.617744	-1	-0.693005	0.81919	0.465359	-0.478515	-0.824767	-0.0210241	-0.324436	-0.741935	-1	-0.21054	-0.117946	-0.534085	-0.835531	-1	-0.902603	0.820218	0.592424	0.0544885	-0.820469	0.969171	0.969171	-0.333333	1	-0.113121	-0.357143
YP_002144968.1	-0.956729	-0.228835	-0.470234	-0.822323	-1	-0.0454021	-0.3235	-0.546142	-0.828048	-1	-0.913675	0.767278	0.511787	-0.0932932	-0.755117	-0.203612	-0.436357	-0.8625	-1	-0.433246	-0.154576	-0.792647	-0.431688	-1	-0.727921	0.736686	0.816883	-0.0832108	-0.747969	-0.278934	-0.579398	-0.824885	-1	-0.417095	-0.484105	-0.510252	-0.864243	-1	-0.926238	0.743994	0.526392	0.18149	-0.759501	0.880539	0.880539	-0.333333	-1	-0.12167	-0.333333
YP_002144969.1	-0.834223	0.0622381	-0.460998	0.271071	-1	-0.653358	-0.235005	-0.679706	-0.789368	-1	-0.990715	0.977091	0.652808	0.673853	-0.976011	0.0457718	-0.516601	-0.16875	-1	-0.79283	-0.0982022	-0.820844	-0.416866	-1	-0.960361	0.944096	0.819015	0.677192	-0.975816	0.0967943	-0.53048	0.364055	-1	-0.789698	-0.300611	-0.840902	-0.820517	-1	-0.986019	0.945124	0.832333	0.759459	-0.975928	0.915222	0.861272	0.333333	-1	-0.712001	-0.558282
YP_002144974.1	-0.866817	-0.0479883	-0.426353	-0.899772	-1	0.252646	0.0584071	-0.061595	-0.797574	-1	-0.816331	0.58383	0.0107158	-0.44373	-0.551918	-0.949097	-0.834046	-0.95625	-1	-0.297465	-0.508899	-0.287279	-0.651356	-1	-0.845546	0.540411	0.299297	-0.653182	-0.569023	-0.0126978	-0.460496	-0.843318	-1	-0.241842	0.0083877	-0.53387	-0.765804	-1	-0.817578	0.567449	0.522252	0.00694001	-0.543979	0.799615	0.799615	-0.333333	-1	-0.661278	-0.731343
YP_002731823.1	-0.658331	-0.366723	-0.5745	-0.931663	-1	0.352859	-0.144543	0.036957	-0.818921	-1	-0.807736	0.477171	-0.0707244	-0.647885	-0.449877	-0.831897	-0.694215	-0.9375	-1	-0.300289	-0.362905	-0.500054	-0.352983	-1	-0.630293	0.401665	0.52718	-0.554385	-0.410117	-0.329309	-0.473349	-0.935484	-1	-0.0198692	-0.205343	-0.106173	-0.874727	-1	-0.768667	0.538527	0.211964	-0.326208	-0.494523	-1	-1	-1	-1	-1	-1
YP_002731824.1	-0.130093	0.153814	-0.132539	-0.794989	-1	0.038296	0.0827925	-0.0663497	-0.833165	-1	-0.889756	0.814267	0.135019	-0.0192771	-0.790778	-0.469007	-0.445925	-0.8625	-1	-0.497296	-0.30617	-0.551892	-0.514944	-1	-0.771722	0.765217	0.629503	0.0553574	-0.780596	0.18776	-0.23533	-0.769585	-1	-0.271736	0.0340686	-0.512829	-0.84754	-1	-0.885543	0.803911	0.487063	0.204999	-0.797368	0.8921	0.8921	-0.333333	-1	-0.939555	-0.954402
YP_002732480.1	-0.939309	-0.28751	-0.595667	-0.876993	-1	0.0537867	-0.235202	-0.332181	-0.854121	-1	-0.910215	0.712335	0.26318	-0.284127	-0.702877	-0.261084	-0.463477	-0.9375	-1	-0.326702	-0.0734484	-0.685284	-0.674973	-1	-0.674139	0.693322	0.693242	-0.342152	-0.699771	-0.367194	-0.691663	-0.824885	-1	-0.40174	-0.621622	-0.425443	-0.829188	-1	-0.931963	0.681379	0.410474	0.0820833	-0.703193	-1	-1	-1	-1	-1	-1
YP_002733166.1	-0.957291	-0.653814	-0.750544	-0.949886	-1	0.279932	-0.3353	0.420791	-0.899953	-1	-0.882573	0.527795	-0.152165	-0.649741	-0.522044	-0.805829	-0.763122	-0.95625	-1	-0.284455	-0.558768	-0.30745	-0.602774	-1	-0.748817	0.481621	0.486677	-0.635742	-0.501091	-0.614488	-0.665239	-0.9447	-1	-0.169397	-0.406234	-0.278368	-0.905825	-1	-0.871035	0.535925	0.317533	-0.239288	-0.53863	0.988439	0.928709	0.333333	1	-0.0907531	0.345794
YP_002733631.1	-0.840967	0.323345	-0.530986	0.179954	-1	-0.712986	-0.0509341	-0.841798	-0.836221	-1	-0.993786	0.982119	0.798543	0.711525	-0.98172	0.337233	-0.509457	-0.05	-1	-0.810795	0.0958533	-0.869428	-0.404467	-1	-0.964038	0.949543	0.869964	0.722553	-0.981537	0.264988	-0.586797	0.00460829	-1	-0.834196	-0.38366	-0.921417	-0.881877	-1	-0.988998	0.949743	0.902712	0.785864	-0.981631	0.949904	0.949904	-0.333333	1	-0.686756	-0.770701
YP_002733724.1	-0.897724	-0.676027	-0.790576	-0.94533	-1	0.140781	-0.603147	0.131619	-0.941083	-1	-0.928148	0.657346	-0.109301	-0.496489	-0.657771	-0.922619	-0.809051	-0.9625	-1	-0.498401	-0.603397	-0.452554	-0.762637	-1	-0.858843	0.578421	0.507994	-0.182117	-0.607595	-0.636553	-0.716386	-0.926267	-1	-0.181286	-0.688309	-0.175094	-0.912462	-1	-0.923829	0.673184	0.220244	-0.256985	-0.691783	0.969171	0.915222	0.333333	1	-0.546436	-0.323944
YP_002739327.1	-0.948862	-0.111274	-0.637517	-0.849658	-1	-0.0178652	0.0499508	-0.408256	-0.875451	-1	-0.939948	0.786921	0.31033	-0.216468	-0.782192	-0.675698	-0.685431	-0.86875	-1	-0.459266	-0.438974	-0.723457	-0.491662	-1	-0.85771	0.748778	0.716692	-0.18895	-0.773877	-0.075562	-0.558011	-0.870968	-1	-0.325164	-0.000517759	-0.452711	-0.906264	-1	-0.927366	0.775669	0.445663	0.0618281	-0.789816	0.907514	0.907514	-0.333333	-1	-0.211309	-0.409836
YP_002739733.1	-0.0244451	-0.00419111	-0.483215	-0.931663	-1	0.114959	0.0523107	0.170521	-0.921892	-1	-0.873674	0.671577	-0.242177	-0.301232	-0.652729	-0.922824	-0.84209	-0.9375	-1	-0.473087	-0.631945	-0.433033	-0.623746	-1	-0.889011	0.605816	0.44191	-0.261215	-0.637627	0.0308077	-0.216671	-0.935484	-1	-0.114707	0.00196748	-0.260118	-0.927151	-1	-0.799911	0.706689	0.296833	-0.0116521	-0.66695	-1	-1	-1	-1	-1	-1
YP_002739906.1	-0.919078	-0.430218	-0.624564	-0.621868	-1	-0.445901	-0.422222	-0.732008	-0.842988	-1	-0.973753	0.893221	0.747107	0.327064	-0.892351	-0.755131	-0.812955	-0.73125	-1	-0.7376	-0.786431	-0.885913	-0.497989	-1	-0.959212	0.855727	0.91473	0.356407	-0.889367	-0.392381	-0.505458	-0.612903	-1	-0.589884	-0.497774	-0.775201	-0.864375	-1	-0.960804	0.870193	0.877872	0.484656	-0.893958	0.899807	0.899807	-0.333333	-1	-0.452391	-0.588571
YP_002740034.1	-0.856701	-0.213747	-0.554512	-0.740319	-1	-0.229283	-0.40177	-0.342122	-0.823886	-1	-0.94868	0.830877	0.254608	0.0925935	-0.825985	-0.446223	-0.62123	-0.85625	-1	-0.547936	-0.473846	-0.600911	-0.579866	-1	-0.870711	0.798905	0.618845	0.0540618	-0.824252	-0.177352	-0.592793	-0.668203	-1	-0.538962	-0.476235	-0.673215	-0.81811	-1	-0.949502	0.803404	0.640033	0.350373	-0.825978	-1	-1	-1	-1	-1	-1
YP_002740124.1	-0.914021	-0.699497	-0.480977	-0.981777	-1	0.193396	-0.545919	0.298466	-0.901957	-1	-0.575936	-0.0944768	-0.323189	-0.39839	0.159323	-0.935961	-0.835399	-0.98125	-1	-0.237864	-0.35893	-0.239779	-0.635628	-1	-0.626421	-0.069268	0.243871	-0.788902	0.0503119	-0.659867	-0.338852	-0.97235	-1	-0.334337	-0.786683	-0.355019	-0.899216	-1	-0.454843	-0.133382	0.361002	0.22549	0.280377	-1	-1	-1	-1	-1	-1
YP_002740339.1	-0.684181	0.577117	-0.40712	-0.735763	-0.75	-0.623912	0.124287	-0.823644	1	0.688889	-0.403772	-0.936632	0.845692	0.665485	1	-0.68986	-0.740186	-0.91875	-1	-0.827906	-0.553709	-0.806745	1	-1	-0.253081	-1	0.936048	0.608783	1	0.608243	-0.505239	-0.56682	-0.666667	-0.777076	0.0777674	-0.912399	1	0.688889	-0.483249	-0.911963	0.925481	0.758322	1	0.845857	0.845857	-0.333333	-1	-0.842985	-0.878583
YP_002740442.1	-0.804439	0.466052	-0.343262	-0.886105	-1	0.000717079	0.000393314	-0.0209639	-0.879134	-1	-0.876198	0.72245	0.143592	-0.0838302	-0.700871	-0.920361	-0.822938	-0.93125	-1	-0.518855	-0.668624	-0.529118	-0.661538	-1	-0.898202	0.66763	0.525048	-0.145025	-0.699008	0.497918	-0.304418	-0.852535	-1	-0.322906	-0.0527079	-0.481696	-0.86383	-1	-0.854701	0.715336	0.586421	0.232398	-0.700004	-1	-1	-1	-1	-1	-1
YP_002740557.1	-0.985389	-0.242037	-0.239417	-0.94533	-1	0.181341	-0.404326	-0.00583531	-0.941787	-1	-0.81927	0.666352	0.105015	-0.255264	-0.629622	-0.218186	-0.0828523	-0.9625	-1	-0.123444	-0.228837	-0.27882	-0.763986	-1	-0.325859	0.685712	0.350458	-0.550414	-0.654512	-0.205454	-0.540608	-0.926267	-1	-0.428694	-0.547479	-0.506173	-0.912959	-1	-0.877322	0.606982	0.567791	0.225034	-0.608344	0.872832	0.872832	-0.333333	-1	0.657383	0.263158
YP_002740617.1	-0.992133	-0.0999581	-0.499116	-0.571754	-1	-0.593956	-0.464897	-0.738491	-0.848565	-1	-0.971889	0.906034	0.699957	0.579175	-0.903636	-0.121511	-0.406084	-0.775	-1	-0.721115	-0.284488	-0.747316	-0.637219	-1	-0.888207	0.876649	0.821147	0.587997	-0.902089	-0.0643214	-0.631335	-0.447005	-1	-0.786271	-0.556177	-0.870102	-0.83276	-1	-0.974776	0.874114	0.855102	0.685304	-0.904003	0.7842	0.7842	-0.333333	-1	1	0.6
YP_002740618.1	-0.770722	-0.871961	-0.731461	-0.958998	-1	0.528517	-0.52763	0.572509	-0.766103	-1	-0.729348	0.0807403	-0.486069	-0.951303	-0.0550325	-0.893678	-0.794693	-0.9625	-1	-0.211226	-0.342127	-0.23132	-0.271255	-1	-0.534034	-0.0462585	0.320614	-0.822259	0.0378699	-0.831182	-0.615187	-0.953917	-1	0.0733229	-0.614373	0.140097	-0.832027	-1	-0.682698	0.212883	-0.0794866	-0.559622	-0.149037	-1	-1	-1	-1	-1	-1
YP_002740654.1	-0.890981	0.112531	-0.444166	-0.626424	-1	-0.109583	-0.0546706	-0.771342	-0.733954	-1	-0.940944	0.847183	0.682812	0.000990315	-0.83855	-0.627463	-0.644898	-0.78125	-1	-0.521494	-0.401391	-0.656436	-0.383441	-1	-0.883107	0.809381	0.654871	-0.0213966	-0.835832	0.146753	-0.471252	-0.548387	-1	-0.431522	-0.110697	-0.88642	-0.761247	-1	-0.936766	0.823644	0.846823	0.276717	-0.839229	-1	-1	-1	-1	-1	-1
YP_002740734.1	-0.918516	0.0299665	-0.392823	-0.790433	-1	-0.0523384	-0.00806293	-0.780419	-0.839026	-1	-0.922707	0.816066	0.699957	-0.0435739	-0.803503	-0.400862	-0.53102	-0.875	-1	-0.535512	-0.367965	-0.910205	-0.579144	-1	-0.81559	0.770202	0.910467	0.0855708	-0.790229	0.0647377	-0.475552	-0.741935	-1	-0.361781	-0.0616133	-0.549114	-0.83703	-1	-0.925079	0.7996	0.774581	0.171867	-0.811292	-1	-1	-1	-1	-1	-1
YP_002741366.1	-0.631357	0.191744	-0.459063	-0.626424	-1	-0.13668	-0.0566372	-0.233196	-0.790522	-1	-0.953276	0.87737	0.198886	0.0270709	-0.87075	0.208333	-0.364202	-0.6875	-1	-0.468743	0.0906134	-0.635614	-0.269718	-1	-0.826473	0.847435	0.659135	0.0447735	-0.866852	-0.138843	-0.624121	-0.686636	-1	-0.490598	-0.273687	-0.590123	-0.862645	-1	-0.962729	0.847746	0.613124	0.258226	-0.873714	0.907514	0.907514	-0.333333	-1	-0.859941	-0.895197
YP_002741380.1	-0.985389	-0.0111065	-0.328659	-0.799544	-1	-0.17276	-0.184857	-0.156689	-0.884165	-1	-0.930876	0.842878	0.164595	0.141413	-0.83117	0.00964696	-0.147226	-0.83125	-1	-0.448715	-0.138314	-0.597224	-0.525576	-1	-0.719997	0.81896	0.644212	0.142856	-0.827474	-0.0414238	-0.649533	-0.824885	-1	-0.573381	-0.2478	-0.551906	-0.907657	-1	-0.958193	0.806659	0.542952	0.361762	-0.832994	-1	-1	-1	-1	-1	-1
YP_002741520.1	-0.796572	-0.0519698	-0.383162	-0.895216	-0.75	0.0767283	0.119371	0.0624595	-0.828894	-0.536585	-0.836155	0.620456	-0.152165	-0.200277	-0.592617	-0.0303777	-0.307965	-0.90625	-0.75	-0.332219	0.252326	-0.487257	-0.366792	-0.0182927	-0.454106	0.600036	0.486677	-0.226899	-0.584752	-0.323064	-0.575278	-0.907834	-1	-0.378791	-0.56736	-0.358239	-0.883238	-1	-0.878281	0.592957	0.433244	0.128346	-0.595585	-1	-1	-1	-1	-1	-1
YP_002813347.1	-0.832537	-0.316429	-0.555423	-0.849658	-1	0.0423764	-0.428122	-0.226281	-0.887839	-1	-0.934944	0.808924	0.135019	-0.248494	-0.800969	-0.672209	-0.706194	-0.9	-1	-0.390732	-0.300027	-0.518274	-0.638009	-1	-0.875787	0.776226	0.522916	-0.357706	-0.802651	-0.279351	-0.527413	-0.824885	-1	-0.365376	-0.503987	-0.615674	-0.881101	-1	-0.927413	0.783969	0.582281	0.141563	-0.797647	0.895954	0.888247	0.333333	-1	-0.710491	-0.56231
YP_002814629.1	-0.751054	-0.579003	-0.537173	-0.954442	-1	0.148732	-0.60885	0.130322	-0.908807	-1	-0.816848	0.48218	-0.147878	-0.372171	-0.457591	-0.697865	-0.262404	-0.975	-1	-0.277171	-0.549914	-0.210932	-0.767292	-1	-0.198144	0.471566	0.371776	-0.321316	-0.431462	-0.540175	-0.707822	-0.926267	-1	-0.340554	-0.694315	-0.43854	-0.871268	-1	-0.884602	0.45459	0.445663	-0.0183976	-0.468275	-1	-1	-1	-1	-1	-1
YP_002815839.1	-0.79601	0.168902	-0.494306	-0.567198	-1	-0.456543	-0.248378	-0.91917	-0.842752	-1	-0.971048	0.910013	0.845692	0.409436	-0.907062	-0.291667	-0.681752	-0.75625	-1	-0.672978	-0.273647	-0.973539	-0.600592	-1	-0.939105	0.878148	0.96376	0.296929	-0.909085	0.202748	-0.508382	-0.465438	-1	-0.680996	-0.314694	-0.95985	-0.835704	-1	-0.965819	0.879606	0.925481	0.615779	-0.905095	-1	-1	-1	-1	-1	-1
YP_002817680.1	-0.92526	-0.213747	-0.660733	-0.790433	-1	0.158109	-0.549656	-0.451913	-0.816355	-1	-0.94556	0.815195	0.370339	-0.449406	-0.81036	-0.188834	-0.525311	-0.85625	-1	-0.21792	-0.386756	-0.309186	-0.467456	-1	-0.794618	0.799444	0.738009	-0.629096	-0.816515	-0.727935	-0.732641	-0.769585	-1	-0.392046	-0.631977	-0.727751	-0.839892	-1	-0.957974	0.774593	0.695922	0.0398243	-0.802723	0.884393	0.884393	-0.333333	-1	-0.420403	-0.560976
YP_002830.1	-0.845462	0.832775	-0.0835891	-0.876993	-0.75	0.225279	0.967355	-0.038686	-0.893557	-0.709924	-0.860026	0.791964	0.156022	-0.227775	-0.76007	-0.421798	-0.538994	-0.9125	-1	-0.426933	-0.496431	-0.538011	-0.630065	-1	-0.77237	0.731842	0.544234	-0.16532	-0.748065	0.862198	-0.1163	-0.861751	-0.666667	-0.112941	0.965621	-0.439614	-0.890369	-0.709924	-0.841474	0.794337	0.592424	0.0545845	-0.768318	0.911368	0.911368	-0.333333	-1	-0.684919	-0.764706
YP_002979.1	-0.950548	-0.0437972	-0.465485	-0.949886	-1	0.247998	-0.0222222	0.288092	-0.920136	-1	-0.826159	0.582834	-0.35748	-0.45864	-0.554288	-0.0223727	-0.35477	-0.9375	-1	-0.237942	0.122233	-0.374038	-0.501937	-1	-0.399484	0.561496	0.384566	-0.4711	-0.541173	-0.754996	-0.684271	-0.97235	-1	-0.256377	-0.757067	-0.112829	-0.958671	-1	-0.893243	0.562386	0.108673	-0.125246	-0.573626	0.849711	0.849711	-0.333333	-1	-0.215928	-0.394958
YP_003043.1	-0.637539	-0.305113	0.292147	-0.995444	-1	1	-0.0847591	0.902313	-0.968186	-1	0.0671201	0.194776	-0.879983	-1	0.106123	-1	-1	-1	-1	1	0.227572	1	-1	-1	-1	1	-1	-0.480178	0.0867625	-0.26811	-0.194976	-0.97235	-1	0.182002	-0.142384	-0.0550725	-0.880319	-1	-0.211747	0.174919	0.0921134	-0.430314	0.100863	-1	-1	-1	-1	-1	-1
YP_003412342.1	-0.849396	0.110017	-0.513865	-0.886105	-1	-0.0512452	-0.0743363	-0.101794	-0.893605	-1	-0.910768	0.740348	0.00642949	-0.109089	-0.729106	-0.739532	-0.663693	-0.8875	-1	-0.498732	-0.626525	-0.569678	-0.489281	-1	-0.821692	0.697571	0.565551	-0.0853065	-0.719946	0.144255	-0.335744	-0.917051	-1	-0.267956	-0.131407	-0.40569	-0.929369	-1	-0.872049	0.748406	0.447733	0.13063	-0.739008	-1	-1	-1	-1	-1	-1
YP_003413400.1	-0.870188	-0.121333	-0.622275	-0.85877	-1	-0.182108	0.0700098	-0.371515	-0.915542	-1	-0.949321	0.813034	0.288898	-0.00246463	-0.809612	-0.0983169	-0.626939	-0.875	-1	-0.50989	0.206974	-0.705021	-0.595142	-1	-0.858883	0.782626	0.706033	-0.0357764	-0.807067	-0.572231	-0.591076	-0.880184	-1	-0.494323	-0.61458	-0.458722	-0.927212	-1	-0.943803	0.788454	0.489133	0.286325	-0.809321	0.788054	0.788054	-0.333333	-1	-0.655747	-0.725191
YP_004510562.1	-0.939309	-0.670369	-0.748342	-0.91344	-1	-0.097728	-0.752802	0.0196672	-0.934888	-1	-0.945813	0.74185	0.207458	-0.175067	-0.742258	-0.709975	-0.617779	-0.93125	-1	-0.528407	-0.595085	-0.50873	-0.695385	-1	-0.802213	0.698985	0.66553	0.0121649	-0.719212	-0.630933	-0.77111	-0.907834	-1	-0.37721	-0.845915	-0.375201	-0.923404	-1	-0.956969	0.733286	0.402194	-0.00822972	-0.763402	0.7842	0.763006	0.333333	-1	-0.360209	0.0359712
YP_004510868.1	-0.990447	0.00649623	-0.457095	-0.740319	-1	-0.118525	-0.0910521	-0.415604	-0.822607	-1	-0.939351	0.838556	0.70853	0.00535107	-0.829995	-0.252053	-0.482386	-0.86875	-1	-0.459699	0.0589936	-0.727145	-0.614364	-1	-0.822382	0.809362	0.91473	-0.0537894	-0.829218	0.0414238	-0.568265	-0.64977	-1	-0.488343	-0.31428	-0.611165	-0.806987	-1	-0.946176	0.808862	0.604844	0.293228	-0.829601	-1	-1	-1	-1	-1	-1
YP_005178261.1	-0.880303	-0.324811	-0.625393	-0.845103	-1	-0.156932	-0.325664	-0.0149125	-0.907037	-1	-0.951417	0.822039	0.0192885	-0.0356819	-0.818687	-0.421182	-0.701482	-0.89375	-1	-0.464613	-0.156563	-0.526082	-0.666594	-1	-0.890619	0.795715	0.529311	-0.187463	-0.823297	-0.287677	-0.594303	-0.824885	-1	-0.523692	-0.588071	-0.422652	-0.896932	-1	-0.945984	0.791018	0.526392	0.327026	-0.812725	0.799615	0.799615	-0.333333	-1	-0.627961	-0.704918
YP_005178684.1	-0.825232	-0.0557418	-0.489215	-0.917995	-1	0.300183	-0.0157325	0.311865	-0.882778	-1	-0.863952	0.674218	-0.12216	-0.536645	-0.651922	-0.921798	-0.844182	-0.94375	-1	-0.322187	-0.585148	-0.279688	-0.633484	-1	-0.881424	0.617058	0.282243	-0.603955	-0.647788	-0.0203997	-0.392884	-0.898618	-1	-0.140464	-0.0696904	-0.348363	-0.876095	-1	-0.83215	0.675198	0.458083	-0.094832	-0.651984	-1	-1	-1	-1	-1	-1
YP_005178875.1	-0.876932	-0.500629	-0.209773	-0.968109	-1	0.560861	-0.238348	0.100497	-0.87139	-1	-0.534179	0.292683	-0.182169	-0.715395	-0.186601	-0.662151	-0.463693	-0.95625	-1	-0.0955709	-0.0763393	-0.46817	-0.326923	-1	-0.0363817	0.250802	0.471754	-0.865146	-0.198251	-0.462323	0.184413	-0.981567	-1	0.0821637	-0.652066	0.250671	-0.946809	-1	-0.226841	0.38281	0.230594	-0.0243182	-0.101601	0.83815	0.83815	-0.333333	-1	-0.629114	-0.712
YP_005179212.1	-0.805563	0.0674769	-0.368962	-0.526196	-1	-0.449953	-0.214356	-0.666739	-0.855586	-1	-0.97039	0.927316	0.648521	0.467598	-0.922922	0.0866174	-0.484135	-0.6875	-1	-0.679048	-0.0542958	-0.853161	-0.558477	-1	-0.914862	0.894553	0.884886	0.441255	-0.922478	-0.0174854	-0.45461	-0.483871	-1	-0.661727	-0.520141	-0.745786	-0.863222	-1	-0.967304	0.897381	0.741461	0.624491	-0.922494	0.922929	0.8921	0.333333	-1	-0.746836	-0.618037
YP_005179346.1	-0.81905	0.327745	-0.309486	-0.854214	-0.5	0.170112	0.444444	-0.521504	-0.841859	-0.355932	-0.877284	0.758354	0.451779	-0.278318	-0.734613	-0.57656	-0.667097	-0.8875	-1	-0.454769	-0.334899	-0.674873	-0.471969	-1	-0.817514	0.696492	0.676188	-0.187008	-0.718438	0.360533	-0.227162	-0.852535	-0.333333	-0.115834	0.414932	-0.762319	-0.870177	-0.355932	-0.846087	0.771085	0.735252	-0.0171987	-0.74854	-1	-1	-1	-1	-1	-1
YP_005179356.1	-0.921888	0.0549036	-0.395462	-0.899772	-0.75	0.165421	0.1294	0.0326345	-0.848879	-0.55814	-0.846584	0.655049	0.194599	-0.317998	-0.628275	0.0743021	-0.281143	-0.90625	-0.75	-0.309318	0.261541	-0.49962	-0.396243	-0.0639535	-0.459323	0.625195	0.659135	-0.26098	-0.609893	-0.570566	-0.623244	-0.917051	-1	-0.275249	-0.501087	-0.487064	-0.899802	-1	-0.897049	0.641035	0.480853	-0.0558297	-0.649355	-1	-1	-1	-1	-1	-1
YP_005844337.1	-0.97696	-0.0622381	-0.0754974	-0.963554	-1	-0.2158	0.0804326	-0.272099	-0.982162	-1	-0.799693	0.624675	0.276039	0.329535	-0.584308	-0.908251	-0.784183	-0.9625	-1	-0.759413	-0.667721	-0.655135	-0.777869	-1	-0.850697	0.536751	0.663398	0.424766	-0.566006	-0.0268526	0.303311	-0.963134	-1	-0.15982	0.0315833	-0.623618	-0.95904	-1	-0.67243	0.699714	0.650383	0.410775	-0.602412	0.872832	0.83237	0.333333	-1	0.283747	1
YP_006094393.1	-0.576847	-0.090109	-0.712034	-0.416856	-1	-0.622682	-0.358702	-0.388373	-0.825582	-1	-0.987096	0.928412	0.336048	0.502359	-0.929544	-0.119253	-0.591685	-0.70625	-1	-0.729869	-0.186918	-0.71066	-0.613098	-1	-0.937152	0.898724	0.716692	0.485147	-0.928976	-0.0545379	-0.745327	-0.235023	-1	-0.808195	-0.63529	-0.696189	-0.811015	-1	-0.985778	0.895904	0.679362	0.639182	-0.929501	-1	-1	-1	-1	-1	-1
YP_006094524.1	-0.884799	0.091995	0.10177	-0.91344	-0.75	0.218886	0.142576	-0.0896909	-0.937439	-0.701961	-0.830624	0.784578	0.173168	-0.121532	-0.743341	-0.178366	-0.153849	-0.93125	-1	-0.327329	-0.121511	-0.563605	-0.701357	-1	-0.570728	0.743713	0.637817	-0.136114	-0.737761	0.126353	-0.125778	-0.907834	-0.666667	-0.203126	0.0970281	-0.34686	-0.924906	-0.701961	-0.838869	0.771568	0.600704	0.179861	-0.745711	-1	-1	-1	-1	-1	-1
YP_006094558.1	-0.920764	-0.0557418	-0.232413	-0.908884	-1	0.332655	-0.164995	0.175708	-0.874634	-1	-0.821045	0.697704	-0.100729	-0.441269	-0.659364	-0.579023	-0.454304	-0.9125	-1	-0.23034	-0.27979	-0.372953	-0.45853	-1	-0.605614	0.661576	0.416542	-0.554075	-0.661319	-0.0203997	-0.186626	-0.926267	-1	-0.137182	-0.226882	-0.415996	-0.914418	-1	-0.786432	0.692417	0.468433	0.0417874	-0.647392	0.842004	0.842004	-0.333333	-1	-0.459792	-0.581395
YP_006094626.1	-0.912335	0.770746	-0.335833	-0.699317	-0.25	-0.070066	0.571288	-0.39356	-0.813636	-0.455847	-0.935998	0.861574	0.306044	0.00885381	-0.850269	0.775452	-0.115998	-0.8375	-0.5	-0.372601	0.66754	-0.716083	-0.570406	-0.231504	-0.727062	0.838706	0.71456	-0.00868741	-0.847529	0.41174	-0.602789	-0.612903	-0.666667	-0.495716	0.172	-0.55212	-0.808054	-0.818616	-0.955444	0.827169	0.559511	0.28033	-0.851041	0.965318	0.965318	-0.333333	1	-0.469861	-0.614973
YP_006094651.1	-0.544816	-0.28772	-0.564188	-0.963554	-1	0.515831	-0.0841691	0.449751	-0.761308	-1	-0.582219	-0.0387978	-0.537505	-0.846754	0.105452	-0.89922	-0.816156	-0.95625	-1	-0.214068	-0.460295	-0.292918	-0.0497738	-1	-0.533659	-0.172091	0.295033	-0.830015	0.160824	-0.250833	-0.14873	-0.97235	-1	0.221473	-0.141762	-0.054643	-0.887359	-1	-0.215496	0.260924	0.135583	-0.45628	0.0182382	-1	-1	-1	-1	-1	-1
YP_006095340.1	-0.874122	-0.102473	-0.533955	-0.448747	-1	-0.567364	-0.448574	-0.527123	-0.835747	-1	-0.979383	0.929128	0.546078	0.527371	-0.927621	-0.079844	-0.696881	-0.70625	-1	-0.791648	-0.269491	-0.778549	-0.608442	-1	-0.952778	0.893845	0.791302	0.555378	-0.925907	-0.0936719	-0.546622	-0.299539	-1	-0.715285	-0.527389	-0.76511	-0.824871	-1	-0.974347	0.900064	0.780791	0.639664	-0.928227	0.857418	0.857418	-0.333333	-1	-0.632575	-0.717647
YP_006095491.1	-0.916831	-0.545893	-0.546522	-0.881549	-1	-0.259012	-0.483579	-0.277718	-0.887258	-1	-0.915441	0.714972	0.276039	0.134102	-0.707082	-0.618637	-0.449467	-0.95	-1	-0.414391	-0.41169	-0.613491	-0.773014	-1	-0.708111	0.714591	0.659135	-0.134527	-0.724235	-0.507286	-0.654725	-0.815668	-1	-0.627967	-0.56239	-0.641224	-0.843042	-1	-0.933492	0.676971	0.650383	0.437961	-0.69974	-1	-1	-1	-1	-1	-1
YP_006095865.1	-0.707783	-0.0557418	-0.232413	-0.908884	-1	0.332655	-0.164995	0.175708	-0.874634	-1	-0.821045	0.697704	-0.100729	-0.441269	-0.659364	-0.579023	-0.454304	-0.9125	-1	-0.23034	-0.27979	-0.372953	-0.45853	-1	-0.605614	0.661576	0.416542	-0.554075	-0.661319	-0.0203997	-0.186626	-0.926267	-1	-0.137182	-0.226882	-0.415996	-0.914418	-1	-0.786432	0.692417	0.468433	0.0417874	-0.647392	-1	-1	-1	-1	-1	-1
YP_006095913.1	-0.781961	-0.939648	-0.906152	-0.972665	-1	0.111334	-0.676696	0.475686	-0.904074	-1	-0.880586	0.166821	-0.554651	-0.520816	-0.185791	-0.924877	-0.809939	-0.98125	-1	-0.466185	-0.762399	-0.279905	-0.73027	-1	-0.68068	0.0624669	0.286506	-0.255581	-0.08426	-0.898418	-0.830659	-0.953917	-1	-0.261127	-0.765766	-0.194847	-0.875656	-1	-0.896636	0.207035	0.197475	-0.218672	-0.240831	0.811175	0.811175	-0.333333	-1	-0.781955	-0.828162
YP_006096033.1	-0.988761	-0.559933	-0.645192	-0.922551	-1	0.155027	-0.1353	0.23968	-0.912516	-1	-0.909176	0.694655	-0.0450064	-0.437306	-0.686093	-0.612274	-0.580504	-0.925	-1	-0.342252	-0.0902521	-0.377508	-0.56955	-1	-0.718814	0.657575	0.416542	-0.384313	-0.669705	-0.521232	-0.664451	-0.935484	-1	-0.232661	-0.195609	-0.384219	-0.930548	-1	-0.918286	0.690777	0.495343	-0.14631	-0.705814	0.811175	0.811175	-0.333333	-1	0.791386	0.411765
YP_006096653.1	-0.550436	0.164501	-0.501117	-0.599089	-1	-0.49055	-0.102655	-0.513724	-0.875082	-1	-0.974192	0.918414	0.426061	0.448464	-0.915925	0.172414	-0.442602	-0.73125	-1	-0.683368	0.0483332	-0.77638	-0.594425	-1	-0.901764	0.88708	0.774249	0.478474	-0.913754	0.198376	-0.614531	-0.56682	-1	-0.703864	-0.317593	-0.749007	-0.877384	-1	-0.975313	0.887611	0.714552	0.576416	-0.916946	-1	-1	-1	-1	-1	-1
YP_006097351.1	-0.880303	-0.951383	-0.944372	-0.972665	-1	-0.233714	-0.652311	-0.0853685	-0.851363	-1	-0.862281	-0.294486	0.0235748	-0.108452	0.249213	-0.962028	-0.842356	-0.9875	-1	-0.815283	-1	-0.561436	-0.761273	-1	-0.64838	-0.541008	0.574078	0.512707	0.508724	-0.910075	-0.859359	-0.9447	-1	-0.461591	-0.740085	-0.484917	-0.801908	-1	-0.886032	-0.220067	0.464293	0.0545584	0.165838	-1	-1	-1	-1	-1	-1
YP_006097512.1	-0.97415	0.185666	-0.0264899	-0.794989	-0.75	-0.102548	0.19705	-0.314891	-0.948703	-0.878594	-0.942122	0.916978	0.297471	0.213512	-0.903832	0.202381	-0.291375	-0.84375	-0.75	-0.533934	0.323697	-0.676608	-0.723519	-0.742812	-0.853557	0.879352	0.67832	0.240373	-0.90097	0.207119	-0.168998	-0.797235	-1	-0.373479	-0.112354	-0.598282	-0.932703	-1	-0.937608	0.893773	0.660733	0.399139	-0.905595	0.934489	0.934489	-0.333333	1	0.267286	-0.0649351
YP_006097604.1	-0.908963	0.548617	0.00650317	-0.835991	-0.75	-0.0355858	0.2647	-0.442836	-0.913691	-0.804627	-0.899823	0.850933	0.39177	0.147039	-0.828242	-0.625411	-0.569952	-0.9125	-1	-0.602399	-0.628873	-0.663377	-0.75084	-1	-0.856981	0.79718	0.661266	0.211152	-0.821077	0.579933	-0.133243	-0.778802	-0.666667	-0.322526	0.225639	-0.723242	-0.881857	-0.804627	-0.895276	0.835396	0.706272	0.349204	-0.831417	0.888247	0.888247	-0.333333	-1	-0.506485	-0.626943
YP_006625715.1	-0.604945	-1.11022e-16	0.548242	-0.977221	-1	0.999326	-0.0027532	1	-0.8929	-1	-0.0466383	0.394225	-0.802829	-0.86344	-0.117458	-0.614532	-0.365575	-0.98125	-1	-0.00729411	-0.261903	-0.0168095	-0.67033	-1	0.302758	0.212765	0.0309103	-1	-0.124264	0.0349709	0.347274	-0.963134	-1	0.347857	-0.0560215	0.0707461	-0.878419	-1	0.00510909	0.498826	0.129373	-0.300876	-0.105269	-1	-1	-1	-1	-1	-1
YP_006626618.1	-0.984827	0.0117351	-0.376921	-0.781321	-1	0.0609281	-0.171091	0.0365247	-0.768289	-1	-0.898699	0.772271	-0.109301	-0.17716	-0.754735	-0.411125	-0.53512	-0.8125	-1	-0.421118	-0.293884	-0.443011	-0.204244	-1	-0.769578	0.731912	0.461096	-0.175915	-0.74783	0.0466278	-0.347731	-0.815668	-1	-0.265012	-0.233302	-0.485132	-0.853265	-1	-0.882542	0.765339	0.464293	0.11811	-0.759712	0.83815	0.83815	-0.333333	-1	0.598645	0.241379
YP_006626823.1	-0.665636	0.489732	-0.336049	-0.512528	-0.75	-0.54697	0.170108	-0.687919	-0.895662	-0.923771	-0.97697	0.947166	0.682812	0.606679	-0.943591	0.500205	-0.382968	-0.675	-0.75	-0.725985	0.298943	-0.860536	-0.638917	-0.838516	-0.919918	0.914763	0.867832	0.614291	-0.942769	0.237094	-0.47743	-0.474654	-1	-0.729075	-0.034897	-0.844981	-0.890523	-1	-0.975366	0.916034	0.846823	0.707252	-0.94371	0.818882	0.818882	-0.333333	-1	-0.853435	-0.884984
YP_007708566.1	-0.79882	0.53751	-0.498247	-0.589977	-0.75	-0.235559	0.289479	-0.543981	-0.791501	-0.854127	-0.96072	0.885826	0.481783	0.130278	-0.881109	0.547003	-0.517021	-0.7	-0.75	-0.555232	0.408619	-0.731916	-0.362173	-0.690979	-0.880073	0.853024	0.72735	0.139434	-0.878133	0.191507	-0.556575	-0.59447	-1	-0.522311	-0.0719685	-0.773484	-0.838282	-1	-0.959998	0.858534	0.749741	0.350875	-0.882622	0.969171	0.969171	-0.333333	1	-0.744652	-0.81491
YP_007710775.1	-0.982017	0.346186	-0.455685	0.439636	-0.75	-0.553231	0.113864	-0.804193	-0.665551	-0.938362	-0.986072	0.963597	0.798543	0.551129	-0.96191	0.144704	-0.624781	-0.0625	-1	-0.791876	-0.126028	-0.922134	-0.157777	-1	-0.960591	0.928446	0.953102	0.603544	-0.960555	0.378851	-0.463389	0.548387	-0.666667	-0.676041	0.0667909	-0.901664	-0.73909	-0.938362	-0.979552	0.934188	0.902712	0.639387	-0.962692	0.818882	0.818882	-0.333333	-1	0.456341	0.142857
YP_007710813.1	-0.87075	0.159681	-0.387089	-0.594533	-1	-0.190678	0.0564405	-0.658094	-0.789718	-1	-0.952333	0.885837	0.57994	0.132914	-0.878306	0.176929	-0.40279	-0.68125	-1	-0.549592	0.194507	-0.848823	-0.310397	-1	-0.849103	0.850983	0.850778	0.202165	-0.872776	-0.251873	-0.500614	-0.631336	-1	-0.460575	-0.0883297	-0.637789	-0.850399	-1	-0.954158	0.861885	0.664873	0.299037	-0.883119	0.976879	0.976879	-0.333333	1	-0.617934	-0.724138
YP_007711124.1	-0.457151	0.0322716	-0.435792	-0.908884	-1	0.0836824	-0.166962	-0.139399	-0.894621	-1	-0.876038	0.695894	0.143592	-0.236887	-0.676129	0.0521346	-0.21603	-0.95625	-1	-0.281638	-0.0107507	-0.496367	-0.757692	-1	-0.4929	0.684482	0.501599	-0.280567	-0.671452	-0.476686	-0.636616	-0.861751	-1	-0.395668	-0.61458	-0.572517	-0.856383	-1	-0.914605	0.662139	0.586421	0.110953	-0.677196	-1	-1	-1	-1	-1	-1
YP_007967992.1	-0.724642	0.118609	-0.517122	-0.886105	-1	0.16321	-0.0230088	-0.172682	-0.843734	-1	-0.883456	0.688768	0.0878697	-0.379698	-0.671992	-0.950944	-0.869333	-0.95	-1	-0.510552	-0.595989	-0.605249	-0.70696	-1	-0.910611	0.606484	0.606054	-0.194467	-0.640624	0.152789	-0.518428	-0.824885	-1	-0.225488	-0.0773532	-0.492002	-0.807497	-1	-0.880244	0.68607	0.522252	-0.0566744	-0.684085	-1	-1	-1	-1	-1	-1
YP_007968202.1	-0.324529	0.498324	-0.277765	-0.425968	-0.75	-0.282335	0.280236	-0.847417	-0.773026	-0.888071	-0.960081	0.918206	0.781397	0.305768	-0.910997	0.508621	-0.444741	-0.61875	-0.75	-0.641335	0.400126	-0.943824	-0.378045	-0.762887	-0.894181	0.880981	0.95097	0.381976	-0.906977	0.00041632	-0.380684	-0.382488	-1	-0.502673	-0.450347	-0.726248	-0.811049	-1	-0.957131	0.892853	0.689712	0.442775	-0.913608	-1	-1	-1	-1	-1	-1
YP_007968207.1	-0.502107	0.54736	-0.274346	-0.453303	0	-0.0331346	0.528614	-0.584612	-0.695947	-0.40625	-0.944646	0.895007	0.507501	-0.00486619	-0.884252	0.19376	-0.377047	-0.7	-0.75	-0.472109	0.22956	-0.811951	-0.350962	-0.685547	-0.842599	0.858434	0.814752	0.043899	-0.879348	0.578684	-0.441791	-0.317972	0	-0.393647	0.503573	-0.648309	-0.723238	-0.554687	-0.948758	0.868214	0.751811	0.241575	-0.886618	0.830443	0.830443	-0.333333	-1	-0.89931	-0.921483
YP_007968429.1	-0.729699	-0.307837	-0.331937	-0.986333	-1	0.664936	-0.0381514	0.921764	-0.900223	-1	-0.373584	-0.0355363	-1	-0.910623	0.172406	-0.959154	-0.874107	-0.975	-1	-0.192719	-0.500045	-0.0560677	-0.410802	-1	-0.653479	-0.249478	0.0650181	-0.916607	0.223403	-0.270816	1	-0.990783	-1	0.822112	-0.0933002	0.857434	-0.959258	-1	1	0.816754	-0.137446	-0.546313	0.0480627	-1	-1	-1	-1	-1	-1
YP_007968655.1	-0.90503	0.170578	-0.236013	-0.776765	-1	-0.0377229	-0.0745329	-0.502918	-0.863488	-1	-0.922239	0.85217	0.648521	0.0212005	-0.836912	0.187603	-0.167756	-0.81875	-1	-0.373318	0.0741711	-0.770958	-0.487834	-1	-0.725344	0.827506	0.784907	-0.0412712	-0.836403	-0.30433	-0.506631	-0.797235	-1	-0.483222	-0.283836	-0.743639	-0.892531	-1	-0.940846	0.816808	0.830263	0.328002	-0.834653	-1	-1	-1	-1	-1	-1
YP_007968868.1	-0.911211	0.553646	-0.158581	-0.845103	-0.75	0.0622564	0.59941	-0.183056	-0.891292	-0.76324	-0.895139	0.821278	0.100729	-0.0631189	-0.799102	0.0461823	-0.358056	-0.90625	-1	-0.493739	-0.0844701	-0.610454	-0.676492	-1	-0.741288	0.770882	0.612449	0.10538	-0.782824	0.584929	-0.336025	-0.806452	-0.666667	-0.273676	0.57813	-0.383575	-0.874727	-0.76324	-0.902783	0.807895	0.422894	0.138794	-0.808956	-1	-1	-1	-1	-1	-1
YP_007968918.1	-0.901658	-0.123009	-0.669198	-0.685649	-1	0.0251784	-0.466667	-0.761833	-0.814503	-1	-0.965728	0.875886	0.712816	-0.287225	-0.873548	-0.657841	-0.66299	-0.85	-1	-0.442877	-0.363086	-0.900878	-0.621517	-1	-0.90073	0.838172	0.916862	-0.211194	-0.865865	-0.087219	-0.68636	-0.56682	-1	-0.366318	-0.544579	-0.681804	-0.794989	-1	-0.966421	0.849314	0.666943	0.0339616	-0.876868	-1	-1	-1	-1	-1	-1
YP_007968919.1	-0.635853	-0.185666	-0.588617	-0.867882	-1	-0.0917004	-0.192724	-0.222823	-0.863256	-1	-0.919315	0.727884	0.276039	-0.09798	-0.720386	-0.16133	-0.369424	-0.89375	-1	-0.410585	-0.0344205	-0.630409	-0.505495	-1	-0.657244	0.708183	0.699638	-0.0902398	-0.712451	-0.561407	-0.773052	-0.870968	-1	-0.505922	-0.365849	-0.49737	-0.887359	-1	-0.955182	0.693655	0.484993	0.178507	-0.725302	-1	-1	-1	-1	-1	-1
YP_007969093.1	-0.729699	0.393755	-0.527369	0.271071	-0.75	-0.726979	0.109538	-0.865139	-0.865899	-0.965233	-0.996198	0.991835	0.849979	0.730986	-0.991563	0.406199	-0.499096	0.25625	-0.75	-0.813895	0.243292	-0.92105	-0.363432	-0.926349	-0.970357	0.959144	0.985078	0.736411	-0.991597	0.160075	-0.550914	-0.262673	-1	-0.839306	-0.37434	-0.933011	-0.929922	-1	-0.99034	0.959263	0.894432	0.817934	-0.991195	0.907514	0.907514	-0.333333	-1	-0.81207	-0.859375
YP_007969275.1	-0.991009	0.0542749	-0.620362	-0.334852	-1	-0.366134	-0.140413	-0.623946	-0.780951	-1	-0.982307	0.933446	0.588513	0.22928	-0.932617	0.0736864	-0.62606	-0.51875	-1	-0.609674	0.0136417	-0.831689	-0.339434	-1	-0.940024	0.901791	0.855042	0.19053	-0.932283	-0.0432973	-0.619754	-0.345622	-1	-0.626361	-0.517241	-0.651744	-0.831527	-1	-0.977862	0.902427	0.708342	0.45959	-0.93204	-1	-1	-1	-1	-1	-1
YP_007969319.1	-0.797134	-0.00628667	-0.511841	-0.462415	-1	-0.296276	-0.235988	-0.625675	-0.797958	-1	-0.972949	0.920433	0.550364	0.199202	-0.917387	-0.150452	-0.594409	-0.6125	-1	-0.618988	-0.318999	-0.832556	-0.383289	-1	-0.924628	0.885469	0.836069	0.232516	-0.914663	0.0287261	-0.520126	-0.465438	-1	-0.528859	-0.301646	-0.746216	-0.840426	-1	-0.967595	0.893648	0.774581	0.385432	-0.919115	-1	-1	-1	-1	-1	-1
YP_008167623.1	-0.837033	0.139355	-0.375767	-0.594533	-1	-0.300827	-0.129007	-0.518478	-0.85112	-1	-0.963858	0.913862	0.537505	0.277019	-0.908225	0.118432	-0.489554	-0.7125	-1	-0.602963	0.0241214	-0.71977	-0.51675	-1	-0.899811	0.880236	0.738009	0.26556	-0.906856	0.173397	-0.443943	-0.585253	-1	-0.554571	-0.294812	-0.760816	-0.869241	-1	-0.960342	0.885788	0.776651	0.475234	-0.908421	-1	-1	-1	-1	-1	-1
YP_008168548.1	-0.770722	-0.489522	-0.726954	-0.876993	-1	-0.122773	-0.150442	-0.332181	-0.886044	-1	-0.943081	0.74004	0.241749	-0.132332	-0.739658	-0.486453	-0.567137	-0.91875	-1	-0.467343	0.00442678	-0.685284	-0.641434	-1	-0.776899	0.712163	0.682584	-0.0925051	-0.729335	-0.451291	-0.774122	-0.852535	-1	-0.48343	-0.5481	-0.456146	-0.877935	-1	-0.957704	0.713859	0.443593	0.144909	-0.745459	-1	-1	-1	-1	-1	-1
YP_008168566.1	-0.883675	0.719824	-0.196692	-0.38041	-0.75	-0.40457	0.65703	-0.781284	-0.830119	-0.916484	-0.968802	0.943547	0.759966	0.501989	-0.937481	0.725575	-0.22291	-0.60625	-0.75	-0.63416	0.746319	-0.909554	-0.52071	-0.823077	-0.88947	0.911582	0.912599	0.512344	-0.936359	0.480017	-0.42881	-0.308756	-1	-0.652123	0.0164647	-0.891358	-0.842179	-1	-0.970499	0.9121	0.884082	0.628148	-0.937796	0.911368	0.911368	-0.333333	-1	-0.594896	-0.697479
YP_008168905.1	0.211014	-0.0737636	-0.609761	-0.881549	-1	-0.462615	-0.129007	-0.712124	-0.882778	-1	-0.922416	0.681439	0.639949	0.355866	-0.678247	-0.0642447	-0.579468	-0.8875	-1	-0.664035	0.0241214	-0.875935	-0.476406	-1	-0.771415	0.65575	0.880622	0.344292	-0.673635	-0.0383014	-0.609478	-0.907834	-1	-0.676592	-0.244693	-0.726248	-0.919542	-1	-0.92288	0.658936	0.697992	0.540031	-0.677945	-1	-1	-1	-1	-1	-1
YP_008169312.1	-0.563922	-0.226739	-0.522644	-0.936219	-1	0.391875	-0.213569	0.30711	-0.683755	-1	-0.651331	0.13539	-0.383198	-0.669322	-0.0796684	-0.868842	-0.742618	-0.96875	-1	-0.195728	-0.330382	-0.364494	-0.467456	-1	-0.487742	0.0942513	0.371776	-0.822904	-0.0943529	-0.190258	-0.550463	-0.898618	-1	-0.164039	-0.278037	-0.202362	-0.675941	-1	-0.67495	0.132958	0.191265	-0.168424	-0.0703151	0.907514	0.907514	-0.333333	-1	-0.880768	-0.910781
YP_008242460.1	-0.6263	0.313076	-0.293212	-0.744875	-0.75	-0.302705	0.208653	-0.400475	-0.917725	-0.87541	-0.955693	0.904135	0.361766	0.323121	-0.896444	-0.194171	-0.340081	-0.8375	-1	-0.568041	-0.355678	-0.669233	-0.704918	-1	-0.860046	0.873434	0.684715	0.285341	-0.895895	0.345962	-0.464067	-0.705069	-0.666667	-0.59636	0.166615	-0.702201	-0.899547	-0.87541	-0.958707	0.873297	0.691782	0.522497	-0.895925	0.861272	0.861272	-0.333333	-1	-0.865104	-0.896552
YP_008242573.1	-0.647092	-0.612322	-0.478352	-0.904328	-1	-0.0186168	-0.385054	0.18003	-0.910779	-1	-0.900003	0.728043	-0.0535791	-0.131179	-0.714055	-0.815476	-0.698034	-0.925	-1	-0.452585	-0.528051	-0.428262	-0.64036	-1	-0.83089	0.690388	0.458964	-0.212393	-0.713928	-0.573272	-0.40695	-0.898618	-1	-0.363359	-0.458631	-0.395384	-0.908815	-1	-0.879336	0.714251	0.491203	0.221208	-0.710187	0.922929	0.922929	-0.333333	-1	-0.852811	-0.890744
YP_008242584.1	-0.87637	-0.156748	-0.688093	-0.867882	-1	0.0429585	-0.130187	-0.474822	-0.823721	-1	-0.919642	0.688097	0.413202	-0.319531	-0.683507	-0.508005	-0.64051	-0.91875	-1	-0.373679	-0.440239	-0.519575	-0.547739	-1	-0.7663	0.660124	0.516521	-0.352875	-0.677351	-0.120733	-0.700955	-0.834101	-1	-0.382083	-0.190225	-0.73913	-0.826794	-1	-0.929371	0.663747	0.716622	0.0469904	-0.685424	-1	-1	-1	-1	-1	-1
YP_008242889.1	-0.506041	-0.374476	-0.540721	-0.927107	-1	0.211468	-0.165585	0.236222	-0.804447	-1	-0.796715	0.43779	-0.0150021	-0.452709	-0.409569	-0.823686	-0.732849	-0.96875	-1	-0.47127	-0.447827	-0.400065	-0.676492	-1	-0.677004	0.322987	0.412279	-0.193132	-0.338337	-0.337011	-0.580184	-0.880184	-1	-0.209212	-0.227503	-0.351583	-0.767349	-1	-0.815595	0.452852	0.509832	-0.122797	-0.435256	-1	-1	-1	-1	-1	-1
YP_008242894.1	-0.883675	0.306161	-0.294274	-0.722096	-1	-0.296552	0.0234022	-0.399179	-0.873667	-1	-0.945767	0.87907	0.400343	0.314845	-0.869812	-0.104475	-0.495815	-0.81875	-1	-0.631083	-0.217093	-0.718903	-0.606335	-1	-0.872107	0.842531	0.761458	0.325032	-0.867019	0.339092	-0.377256	-0.686636	-1	-0.533431	-0.0284768	-0.607085	-0.87234	-1	-0.94261	0.854427	0.708342	0.490066	-0.87085	-1	-1	-1	-1	-1	-1
YP_008242934.1	-0.980894	-0.385792	-0.597906	-0.854214	-1	-0.157163	-0.455064	-0.231467	-0.860091	-1	-0.927036	0.74291	0.156022	-0.0208255	-0.736945	-0.357348	-0.553066	-0.8625	-1	-0.468626	-0.275454	-0.634747	-0.407363	-1	-0.775025	0.718637	0.639949	-0.0803028	-0.735455	-0.371565	-0.620849	-0.889401	-1	-0.522137	-0.79621	-0.542458	-0.910589	-1	-0.930661	0.713248	0.518112	0.306552	-0.732585	-1	-1	-1	-1	-1	-1
YP_008243078.1	-0.674628	0.229673	-0.27233	-0.767654	-1	0.0984842	0.0768928	-0.23968	-0.800198	-1	-0.90399	0.81722	0.18174	-0.168821	-0.798298	0.245484	-0.386414	-0.85625	-1	-0.345922	-0.0768814	-0.483787	-0.486352	-1	-0.743942	0.78623	0.652739	-0.247746	-0.798104	0.254371	-0.423941	-0.723502	-1	-0.34374	0.0278554	-0.62233	-0.814688	-1	-0.912662	0.790135	0.596564	0.180891	-0.79674	0.957611	0.957611	-0.333333	1	-0.838119	-0.881967
YP_008243117.1	-0.887609	0.531224	-0.619027	-0.129841	-0.75	-0.701341	0.466273	-0.902745	-0.830913	-0.940486	-0.991227	0.962559	0.819974	0.650268	-0.962682	0.540846	-0.62088	-0.4125	-0.75	-0.80597	0.571054	-0.847088	-0.490392	-0.873923	-0.961625	0.930368	0.869964	0.638004	-0.962537	0.121565	-0.630556	-0.0875576	-1	-0.831792	-0.338097	-0.951691	-0.851547	-1	-0.986395	0.93055	0.913061	0.75235	-0.962388	0.842004	0.842004	-0.333333	-1	-0.597767	-0.688312
YP_008243141.1	-0.905591	-0.475692	-0.521662	-0.936219	-1	0.136367	-0.488496	0.0248541	-0.903023	-1	-0.855496	0.602355	0.0535791	-0.348448	-0.582277	-0.509031	-0.600581	-0.93125	-1	-0.405119	-0.539073	-0.506127	-0.502262	-1	-0.662277	0.547821	0.589	-0.255367	-0.556356	-0.437552	-0.408735	-0.953917	-1	-0.0985638	-0.567568	-0.111755	-0.937422	-1	-0.81837	0.652368	0.170772	-0.166922	-0.624236	-1	-1	-1	-1	-1	-1
YP_008243165.1	-0.957291	0.915549	-0.314926	-0.731207	-0.5	-0.111457	0.858407	-0.260428	-0.850271	-0.654545	-0.937713	0.86699	0.297471	0.071829	-0.85588	0.917282	-0.266372	-0.8	-0.75	-0.438521	0.93134	-0.649279	-0.496503	-0.634091	-0.784302	0.839027	0.710296	0.0410561	-0.85406	0.298085	-0.523325	-0.732719	-0.666667	-0.496775	0.0982707	-0.630918	-0.873791	-0.827273	-0.949082	0.835301	0.650383	0.33636	-0.855799	-1	-1	-1	-1	-1	-1
YP_008243171.1	-0.730823	0.900042	0.266846	-0.840547	0	0.419325	0.893019	-0.183488	-0.926902	-0.26747	-0.884618	0.895058	0.0878697	-0.285362	-0.864164	0.902094	0.263497	-0.84375	-0.25	-0.112972	0.96314	-0.610671	-0.582947	0.163855	-0.606132	0.867954	0.606054	-0.345216	-0.862965	0.197127	-0.252545	-0.889401	-0.666667	-0.211748	0.328777	-0.481267	-0.94463	-0.816867	-0.915348	0.858632	0.464293	0.105544	-0.862408	0.845857	0.845857	-0.333333	-1	-0.817431	-0.858824
YP_008243242.1	-0.872998	-0.652347	-0.593834	-0.968109	-1	0.257595	-0.46352	0.235358	-0.954358	-1	-0.843094	0.538575	-0.272182	-0.538688	-0.518823	-0.899425	-0.772282	-0.96875	-1	-0.31321	-0.509079	-0.400499	-0.725275	-1	-0.766197	0.486841	0.426988	-0.576747	-0.508077	-0.613031	-0.458607	-0.963134	-1	-0.156672	-0.541265	-0.29533	-0.93921	-1	-0.798052	0.555547	0.286483	-0.11621	-0.523901	-1	-1	-1	-1	-1	-1
YP_008243496.1	-0.843214	-0.266974	-0.720643	-0.881549	-1	0.32695	-0.166765	0.230603	-0.718065	-1	-0.8772	0.551149	-0.267895	-0.692847	-0.541953	-0.95156	-0.861007	-0.975	-1	-0.208999	-0.477279	-0.185772	-0.778462	-1	-0.856151	0.523783	0.190791	-0.871121	-0.553932	-0.230225	-0.719954	-0.778802	-1	-0.221583	-0.228746	-0.388728	-0.63234	-1	-0.894703	0.52685	0.387704	-0.200551	-0.540856	0.934489	0.861272	0.333333	1	-0.697136	-0.535484
YP_008243726.1	-0.299803	-0.453479	-0.682441	-0.890661	-1	-0.114868	-0.516618	-0.00972552	-0.872316	-1	-0.922863	0.682133	-0.079297	-0.118653	-0.679042	-0.721264	-0.681603	-0.9	-1	-0.449985	-0.332008	-0.523479	-0.470004	-1	-0.802918	0.658409	0.522916	-0.207416	-0.679654	-0.415487	-0.616043	-0.907834	-1	-0.485898	-0.601325	-0.345357	-0.908378	-1	-0.913656	0.655786	0.414614	0.256897	-0.670787	-1	-1	-1	-1	-1	-1
YP_008243740.1	-0.931441	-0.17938	-0.592187	-0.949886	-0.75	0.330931	0.115831	0.191269	-0.841276	-0.155556	-0.777016	0.364768	-0.276468	-0.629764	-0.335075	-0.766626	-0.703215	-0.9625	-1	-0.289063	-0.458307	-0.287496	-0.538462	-1	-0.573397	0.294787	0.341931	-0.585727	-0.299539	-0.143214	-0.563966	-0.935484	-0.666667	-0.130398	0.068862	-0.408266	-0.851064	-0.155556	-0.772293	0.3919	0.383564	-0.226836	-0.358216	0.818882	0.818882	-0.333333	-1	-0.40033	-0.529412
YP_008243928.1	-0.77016	0.264669	-0.460754	-0.781321	-1	-0.183474	0.0373648	-0.196888	-0.839875	-1	-0.933263	0.814199	0.105015	0.0848442	-0.805309	-0.0525452	-0.484225	-0.85625	-1	-0.523694	-0.0523082	-0.617395	-0.53712	-1	-0.806033	0.781914	0.614581	0.0897623	-0.800632	0.297877	-0.551876	-0.751152	-1	-0.50122	-0.0137724	-0.551906	-0.849703	-1	-0.938774	0.788713	0.553302	0.32328	-0.807277	-1	-1	-1	-1	-1	-1
YP_008243931.1	-0.784209	0.683571	-0.364084	-0.29385	-0.75	-0.374005	0.532743	-0.588935	-0.878802	-0.941807	-0.984756	0.971611	0.490356	0.37496	-0.968926	0.690066	-0.473336	-0.46875	-0.75	-0.637166	0.632126	-0.787225	-0.549417	-0.876723	-0.947837	0.938278	0.789171	0.35365	-0.968769	0.218568	-0.424517	-0.336406	-1	-0.601592	-0.0595423	-0.795813	-0.894432	-1	-0.979284	0.940626	0.753881	0.557258	-0.968633	0.776493	0.776493	-0.333333	-1	-0.784069	-0.826506
YP_008243986.1	-0.946614	0.379925	-0.24355	-0.375854	-1	-0.345331	0.0572271	-0.576399	-0.925012	-1	-0.985341	0.981548	0.678526	0.402884	-0.978356	0.198071	-0.349984	-0.55	-1	-0.623145	-0.0248442	-0.80783	-0.675903	-1	-0.94531	0.948038	0.806225	0.403449	-0.978029	0.412365	-0.384894	-0.382488	-1	-0.585459	0.00714508	-0.742136	-0.916581	-1	-0.981216	0.95009	0.844753	0.560851	-0.978408	0.822736	0.822736	-0.333333	-1	-0.270287	-0.428571
YP_008746387.1	-0.947176	-0.244552	-0.571321	-0.845103	-1	0.160718	-0.296952	-0.125135	-0.795636	-1	-0.903313	0.718412	0.0364338	-0.405295	-0.706212	-0.642447	-0.720004	-0.88125	-1	-0.343135	-0.362183	-0.508513	-0.364548	-1	-0.825013	0.680524	0.525048	-0.474504	-0.703655	-0.207952	-0.493409	-0.843318	-1	-0.258042	-0.365849	-0.565432	-0.842738	-1	-0.884977	0.705754	0.534672	0.00804527	-0.704757	-1	-1	-1	-1	-1	-1
YP_123028.1	-0.899972	-0.741408	-0.892477	-0.922551	-1	0.474268	-0.270206	-0.149341	-0.853284	-1	-0.933399	0.631347	0.12216	-0.968614	-0.635363	-0.934524	-0.806513	-0.95625	-1	-0.304581	-0.537808	-0.593536	-0.651356	-1	-0.819922	0.537891	0.623108	-0.618889	-0.563777	-0.701499	-0.82063	-0.889401	-1	-0.0132545	-0.337683	-0.0205046	-0.834685	-1	-0.93935	0.647069	0.0258746	-0.573975	-0.674271	0.77264	0.77264	-0.333333	-1	-0.572168	-0.655502
YP_123067.1	-0.966845	-0.509849	-0.811109	-0.904328	-1	-0.0369551	-0.553786	-0.01059	-0.8929	-1	-0.943752	0.689953	0.151736	-0.284526	-0.693319	-0.478859	-0.652206	-0.9375	-1	-0.347847	-0.366158	-0.322633	-0.665552	-1	-0.782642	0.679403	0.324877	-0.41904	-0.697959	-0.863239	-0.811985	-0.880184	-1	-0.487192	-0.89272	-0.508535	-0.879741	-1	-0.957311	0.652157	0.590354	0.124447	-0.687226	-1	-1	-1	-1	-1	-1
YP_123605.1	-0.824108	-0.312448	-0.518325	-0.968109	-1	0.0522368	-0.341003	0.331748	-0.960962	-1	-0.833189	0.522468	-0.421775	-0.241197	-0.500526	-0.285509	-0.435146	-0.94375	-1	-0.347816	-0.170657	-0.352131	-0.535017	-1	-0.454674	0.504762	0.35259	-0.275667	-0.491749	-1	-1	-1	-1	1	0.0442166	1	-1	-1	-1	1	-1	0.378911	-0.0121497	-1	-1	-1	-1	-1	-1
YP_177739.1	-0.283507	0.0917854	-0.577324	-0.876993	-1	-0.0849244	-0.197443	-0.0261509	-0.887459	-1	-0.922937	0.74682	0.0278611	-0.100492	-0.739205	0.110427	-0.40826	-0.93125	-1	-0.453283	-0.0387569	-0.520876	-0.698997	-1	-0.697423	0.717175	0.561288	-0.0193157	-0.725598	-0.488759	-0.699274	-0.834101	-1	-0.458911	-0.473543	-0.516264	-0.863763	-1	-0.944134	0.720814	0.530532	0.160401	-0.74583	0.942197	0.942197	-0.333333	1	-0.924985	-0.94487
YP_177962.1	-0.153133	-0.360855	-0.193269	-0.977221	-1	0.500284	-0.225369	0.103955	-0.887258	-1	-0.439527	0.129443	-0.152165	-0.630697	-0.00309034	-0.332923	-0.0569483	-0.9625	-1	-0.146925	-0.0644141	-0.466435	-0.319042	-1	1	0.0742503	0.486677	-0.480178	0.0867625	-0.947127	-0.854981	-0.990783	-1	0.262195	-0.526147	0.408696	-0.968608	-1	-0.888265	0.414404	-0.377355	-1	-0.432131	-1	-1	-1	-1	-1	-1
YP_178110.1	-0.901096	-1	-1	-1	-1	0.23581	-0.840511	0.944673	-0.965063	-1	-0.79915	-1	-0.991427	-0.726616	0.926284	-1	-1	-1	-1	1	0.227572	1	-1	-1	-1	1	-1	-0.247746	-0.798104	-0.958368	-0.899515	-0.981567	-1	-0.280577	-0.938283	-0.0340311	-0.876458	-1	-0.847651	-1	0.0382943	-0.237461	0.917107	-1	-1	-1	-1	-1	-1
YP_179430.1	-0.939309	0.080679	-0.0604072	-0.8041	-1	-0.155934	-0.133333	-0.340826	-0.947851	-1	-0.940748	0.908218	0.258894	0.262472	-0.895226	-0.471675	-0.45877	-0.875	-1	-0.625724	-0.63068	-0.582258	-0.767292	-1	-0.882324	0.86547	0.691111	0.337392	-0.890535	0.115112	-0.175313	-0.769585	-1	-0.388949	-0.193538	-0.672571	-0.919542	-1	-0.934857	0.88698	0.642103	0.417414	-0.897952	-1	-1	-1	-1	-1	-1
YP_179748.1	-0.901096	0.17938	-0.442368	-0.831435	-0.75	-0.28773	0.212783	-0.564297	-0.915475	-0.811881	-0.942579	0.839123	0.503215	0.225303	-0.831605	-0.17734	-0.276535	-0.89375	-1	-0.480592	-0.315566	-0.664678	-0.708682	-1	-0.768335	0.819556	0.674057	0.129513	-0.833306	0.213156	-0.642255	-0.797235	-0.666667	-0.650564	0.170964	-0.783575	-0.895724	-0.811881	-0.958381	0.802195	0.760091	0.479528	-0.828879	-1	-1	-1	-1	-1	-1
YP_220816.1	-0.942119	-0.136421	-0.358749	-0.835991	-1	-0.241817	-0.211209	-0.128593	-0.847012	-1	-0.899949	0.747572	0.18174	0.21205	-0.732193	-0.113095	-0.41916	-0.88125	-1	-0.577027	-0.0514048	-0.583125	-0.512821	-1	-0.721697	0.712416	0.650608	0.253409	-0.723587	-0.122398	-0.473143	-0.824885	-1	-0.511016	-0.688309	-0.555556	-0.865248	-1	-0.908288	0.729049	0.604844	0.391574	-0.737276	-1	-1	-1	-1	-1	-1
YP_220963.1	-0.875246	0.359179	-0.648831	-0.872437	-1	-0.0710909	0.0711898	0.0680787	-0.915586	-1	-0.946583	0.801667	-0.0750107	-0.15573	-0.798126	-0.91092	-0.852125	-0.9	-1	-0.457509	-0.468606	-0.484438	-0.643829	-1	-0.938531	0.769251	0.482413	-0.303085	-0.802648	0.391757	-0.483015	-0.870968	-1	-0.422222	0.0218494	-0.451852	-0.913799	-1	-0.92187	0.778592	0.480853	0.255063	-0.790067	0.957611	0.957611	-0.333333	1	-0.609694	-0.715415
YP_221262.1	-0.983141	0.19342	-0.376409	-0.854214	-0.75	-0.173565	0.267257	-0.21072	-0.904442	-0.768293	-0.920704	0.804387	0.14745	0.117118	-0.791974	-0.391831	-0.362793	-0.90625	-1	-0.550266	-0.500407	-0.617612	-0.683396	-1	-0.748677	0.767287	0.627372	0.230121	-0.780115	0.227102	-0.535135	-0.824885	-0.666667	-0.471254	0.228332	-0.607944	-0.889076	-0.768293	-0.933388	0.78283	0.588284	0.290972	-0.799293	-1	-1	-1	-1	-1	-1
YP_221386.1	-1	0.0440067	-0.0799774	-0.840547	-0.75	0.168334	0.19292	-0.425113	-0.886467	-0.76324	-0.88659	0.831127	0.366052	-0.154464	-0.80539	0.0320197	-0.204044	-0.88125	-0.75	-0.333057	0.319902	-0.731916	-0.590223	-0.498442	-0.679219	0.795529	0.744404	-0.156328	-0.800158	0.0786844	-0.302407	-0.834101	-1	-0.263327	0.0413172	-0.536661	-0.892623	-1	-0.89786	0.809455	0.509832	0.146722	-0.808186	-1	-1	-1	-1	-1	-1
YP_221497.1	-0.683057	-0.509011	-0.559895	-0.963554	-1	0.339551	-0.421436	0.546574	-0.815186	-1	-0.655111	0.0667676	-0.618946	-0.62346	-0.01714	-0.956691	-0.830366	-0.9875	-1	-0.453991	-0.783178	-0.217655	-0.776675	-1	-0.646047	-0.154672	0.237476	-0.296666	0.131603	-0.470649	-0.601699	-0.926267	-1	-0.146894	-0.496945	-0.231777	-0.752917	-1	-0.698062	0.104393	0.218174	-0.228605	-0.0539504	-1	-1	-1	-1	-1	-1
YP_221849.1	-0.790391	0.17938	-0.442368	-0.831435	-0.75	-0.28773	0.212783	-0.564297	-0.915475	-0.811881	-0.942579	0.839123	0.503215	0.225303	-0.831605	-0.17734	-0.276535	-0.89375	-1	-0.480592	-0.315566	-0.664678	-0.708682	-1	-0.768335	0.819556	0.674057	0.129513	-0.833306	0.213156	-0.642255	-0.797235	-0.666667	-0.650564	0.170964	-0.783575	-0.895724	-0.811881	-0.958381	0.802195	0.760091	0.479528	-0.828879	-1	-1	-1	-1	-1	-1
YP_222058.1	-0.865693	-0.158424	-0.480376	-0.876993	-1	-0.268214	-0.571878	-0.059866	-0.851109	-1	-0.889671	0.662045	0.12216	0.180692	-0.649234	-0.760878	-0.658639	-0.9125	-1	-0.617374	-0.422351	-0.548639	-0.538462	-1	-0.78971	0.62079	0.623108	0.186418	-0.641473	-0.122398	-0.462784	-0.861751	-1	-0.506938	-0.65538	-0.516908	-0.863222	-1	-0.879766	0.652574	0.571931	0.392716	-0.652353	-1	-1	-1	-1	-1	-1
YP_222268.1	-0.842652	0.359179	-0.648831	-0.872437	-1	-0.0710909	0.0711898	0.0680787	-0.915586	-1	-0.946583	0.801667	-0.0750107	-0.15573	-0.798126	-0.91092	-0.852125	-0.9	-1	-0.457509	-0.468606	-0.484438	-0.643829	-1	-0.938531	0.769251	0.482413	-0.303085	-0.802648	0.391757	-0.483015	-0.870968	-1	-0.422222	0.0218494	-0.451852	-0.913799	-1	-0.92187	0.778592	0.480853	0.255063	-0.790067	-1	-1	-1	-1	-1	-1
YP_222757.1	-0.833099	0.19342	-0.376409	-0.854214	-0.75	-0.162904	0.267257	-0.21072	-0.904442	-0.768293	-0.920704	0.805356	0.14745	0.103751	-0.792874	-0.391831	-0.362793	-0.90625	-1	-0.5361	-0.500407	-0.617612	-0.683396	-1	-0.748677	0.769413	0.627372	0.198075	-0.782192	0.227102	-0.535135	-0.824885	-0.666667	-0.471254	0.228332	-0.607944	-0.889076	-0.768293	-0.933388	0.78283	0.588284	0.290972	-0.799293	-1	-1	-1	-1	-1	-1
YP_695964.1	-0.837033	0.0440067	-0.0799774	-0.840547	-0.75	0.168334	0.19292	-0.425113	-0.886467	-0.76324	-0.88659	0.831127	0.366052	-0.154464	-0.80539	0.0320197	-0.204044	-0.88125	-0.75	-0.333057	0.319902	-0.731916	-0.590223	-0.498442	-0.679219	0.795529	0.744404	-0.156328	-0.800158	0.0786844	-0.302407	-0.834101	-1	-0.263327	0.0413172	-0.536661	-0.892623	-1	-0.89786	0.809455	0.509832	0.146722	-0.808186	-1	-1	-1	-1	-1	-1
YP_696046.1	-0.982579	-0.509011	-0.559895	-0.963554	-1	0.336453	-0.421436	0.546574	-0.815186	-1	-0.655111	0.0652784	-0.618946	-0.619575	-0.0157556	-0.956691	-0.830366	-0.9875	-1	-0.453991	-0.783178	-0.217655	-0.776675	-1	-0.646047	-0.154672	0.237476	-0.296666	0.131603	-0.470649	-0.601699	-0.926267	-1	-0.149238	-0.496945	-0.231777	-0.752917	-1	-0.698062	0.102563	0.218174	-0.225179	-0.0522281	0.961464	0.961464	-0.333333	1	0.595834	0.16129
YP_763859.1	-0.956167	-0.497695	-0.615062	-0.949886	-1	0.226311	-0.306785	0.0840718	-0.88027	-1	-0.824378	0.452784	0.00214316	-0.510716	-0.432788	-0.95977	-0.85257	-0.98125	-1	-0.472671	-0.670431	-0.476413	-0.809457	-1	-0.825021	0.334776	0.49094	-0.26908	-0.365928	-0.459409	-0.62495	-0.907834	-1	-0.216039	-0.376204	-0.409554	-0.824322	-1	-0.838281	0.459859	0.518112	-0.143514	-0.452166	-1	-1	-1	-1	-1	-1
YP_884378.1	-0.790391	0.489313	0.196859	-0.849658	-0.5	0.0472195	0.564602	-0.299762	-0.930809	-0.623762	-0.887342	0.863831	0.348907	0.144094	-0.836047	0.364737	0.0253783	-0.89375	-0.75	-0.423314	0.389105	-0.663377	-0.708682	-0.601485	-0.671657	0.826537	0.735877	0.199461	-0.829625	0.521024	-0.158245	-0.834101	-0.666667	-0.323978	0.541473	-0.652174	-0.914683	-0.811881	-0.902073	0.841334	0.623473	0.334182	-0.840095	-1	-1	-1	-1	-1	-1
[truncated: 477 more columns]
